# Supplementary material for: 3-tert-Butyl-1-(3-nitro­phen­yl)-1H-pyrazol-5-amine
Source: Acta Crystallogr Sect E Struct Rep Online. 2012 Oct 20;68(Pt 11):o3171. doi: 10.1107/S1600536812042791 (PMC3515264; doi:10.1107/S1600536812042791)
Supplement: Supplementary file 1 [file e-68-o3171-sup1.cif]

##############################################################################
#                                                                            #
# This CIF contains the data in a paper accepted for publication in          #
# Acta Crystallographica Section E. It conforms to the requirements of       #
# Notes for Authors for Acta Crystallographica Section E, and has been       #
# peer reviewed under the auspices of the IUCr Commission on Journals.       #
#                                                                            #
# Full details of the Crystallographic Information File format               #
# are given in the paper "The Crystallographic Information File (CIF):       #
# a New Standard Archive File for Crystallography" by S. R. Hall, F. H.      #
# Allen and I. D. Brown [Acta Cryst. (1991), A47, 655-685].                  #
#                                                                            #
# The current version of the core CIF dictionary is obtainable from          #
# ftp://ftp.iucr.org/pub/cif_core.dic.                                       #
#                                                                            #
# Software is freely available for graphical display of the structure(s)     #
# in this CIF. For information consult the CIF software page                 #
# http://www.iucr.org/resources/cif/software.                                #
#                                                                            #
# This file may be used for bona fide research purposes within the           #
# scientific community so long as proper attribution is given to the journal # 
# article from which it was obtained.                                        #
#                                                                            #
##############################################################################
data_I
_audit_creation_method     SHELXL-97
_chemical_name_systematic
;
3-<i>tert</i>-Butyl-1-(3-nitrophenyl)-1<i>H</i>-pyrazol-5-amine
;
_chemical_name_common     ?
_chemical_formula_moiety     'C13 H16 N4 O2'
_chemical_formula_sum     'C13 H16 N4 O2'
_chemical_formula_iupac     'C13 H16 N4 O2'
_chemical_formula_weight     260.30
_chemical_melting_point     ?
_symmetry_cell_setting     monoclinic
_symmetry_space_group_name_H-M     'P 21/c'
_symmetry_space_group_name_Hall     '-P 2ybc'
loop_
    _symmetry_equiv_pos_as_xyz
    'x, y, z'
    '-x, y+1/2, -z+1/2'
    '-x, -y, -z'
    'x, -y-1/2, z-1/2'
_cell_length_a     11.9421(14)
_cell_length_b     9.6419(11)
_cell_length_c     11.7694(13)
_cell_angle_alpha     90.00
_cell_angle_beta     93.504(2)
_cell_angle_gamma     90.00
_cell_volume     1352.6(3)
_cell_formula_units_Z     4
_cell_measurement_reflns_used     7587
_cell_measurement_theta_min     2.72
_cell_measurement_theta_max     25.34
_cell_measurement_temperature     298(2)
_exptl_crystal_description     Prism
_exptl_crystal_colour     Orange
_exptl_crystal_size_max     0.46
_exptl_crystal_size_mid     0.36
_exptl_crystal_size_min     0.32
_exptl_crystal_density_diffrn     1.278
_exptl_crystal_density_meas     .
_exptl_crystal_density_method     'not measured'
_exptl_crystal_F_000     552
_exptl_absorpt_coefficient_mu     0.090
_exptl_absorpt_correction_type     none
_exptl_absorpt_process_details     ?
_exptl_absorpt_correction_T_min     ?
_exptl_absorpt_correction_T_max     ?
_exptl_special_details     ?
_diffrn_ambient_temperature     298(2)
_diffrn_radiation_type     MoK\a
_diffrn_radiation_wavelength     0.71073
_diffrn_radiation_source     'fine-focus sealed tube'
_diffrn_radiation_monochromator     graphite
_diffrn_measurement_device_type
;
Bruker SMART APEX CCD area-detector
;
_diffrn_measurement_method     'omega scans'
_diffrn_detector_area_resol_mean     0.83
_diffrn_reflns_number     14529
_diffrn_reflns_av_R_equivalents     0.0438
_diffrn_reflns_av_sigmaI/netI     0.0250
_diffrn_reflns_theta_min     2.72
_diffrn_reflns_theta_max     25.36
_diffrn_reflns_theta_full     25.36
_diffrn_measured_fraction_theta_max     0.999
_diffrn_measured_fraction_theta_full     0.999
_diffrn_reflns_limit_h_min     -14
_diffrn_reflns_limit_h_max     14
_diffrn_reflns_limit_k_min     -11
_diffrn_reflns_limit_k_max     11
_diffrn_reflns_limit_l_min     -14
_diffrn_reflns_limit_l_max     14
_diffrn_standards_number     .
_diffrn_standards_interval_count     .
_diffrn_standards_decay_%     .
_refine_special_details
;
Refinement of <i>F</i>^2^ against ALL reflections. The weighted <i>R</i>-factor
<i>wR</i> and goodness of fit <i>S</i> are based on <i>F</i>^2^, conventional
<i>R</i>-factors <i>R</i> are based on <i>F</i>, with <i>F</i> set to zero for
negative <i>F</i>^2^. The threshold expression of <i>F</i>^2^ >
\s(<i>F</i>^2^) is used only for calculating <i>R</i>-factors(gt) <i>etc</i>.
and is not relevant to the choice of reflections for refinement.
<i>R</i>-factors based on <i>F</i>^2^ are statistically about twice as large
as those based on <i>F</i>, and <i>R</i>- factors based on ALL data will be
even larger.
;
_reflns_number_total     2486
_reflns_number_gt     2036
_reflns_threshold_expression     I>2\s(I)
_refine_ls_structure_factor_coef     Fsqd
_refine_ls_matrix_type     full
_refine_ls_R_factor_all     0.0485
_refine_ls_R_factor_gt     0.0403
_refine_ls_wR_factor_gt     0.1096
_refine_ls_wR_factor_ref     0.1146
_refine_ls_goodness_of_fit_ref     1.054
_refine_ls_restrained_S_all     1.053
_refine_ls_number_reflns     2486
_refine_ls_number_parameters     181
_refine_ls_number_restraints     2
_refine_ls_hydrogen_treatment     mixed
_refine_ls_weighting_scheme     calc
_refine_ls_weighting_details
         'calc w=1/[\s^2^(Fo^2^)+(0.0644P)^2^+0.1233P] where P=(Fo^2^+2Fc^2^)/3'
_atom_sites_solution_hydrogens     geom
_atom_sites_solution_primary     direct
_atom_sites_solution_secondary     difmap
_refine_ls_shift/su_max     0.000
_refine_ls_shift/su_mean     0.000
_refine_diff_density_max     0.172
_refine_diff_density_min     -0.171
_refine_ls_extinction_method     none
_refine_ls_extinction_coef     ?
loop_
    _atom_type_symbol
    _atom_type_description
    _atom_type_scat_dispersion_real
    _atom_type_scat_dispersion_imag
    _atom_type_scat_source
    'C' 'C' 0.0033 0.0016
                         'International Tables Vol C Tables 4.2.6.8 and 6.1.1.4'
    'H' 'H' 0.0000 0.0000
                         'International Tables Vol C Tables 4.2.6.8 and 6.1.1.4'
    'N' 'N' 0.0061 0.0033
                         'International Tables Vol C Tables 4.2.6.8 and 6.1.1.4'
    'O' 'O' 0.0106 0.0060
                         'International Tables Vol C Tables 4.2.6.8 and 6.1.1.4'
_computing_data_collection     'SMART (Bruker, 1999)'
_computing_cell_refinement     'SAINT (Bruker, 1999)'
_computing_data_reduction     'SAINT (Bruker, 1999)'
_computing_structure_solution     'SHELXTL  (Sheldrick, 2008)'
_computing_structure_refinement     'SHELXTL  (Sheldrick, 2008)'
_computing_molecular_graphics     'SHELXTL  (Sheldrick, 2008)'
_computing_publication_material     'SHELXTL  (Sheldrick, 2008)'
loop_
    _atom_site_type_symbol
    _atom_site_label
    _atom_site_fract_x
    _atom_site_fract_y
    _atom_site_fract_z
    _atom_site_U_iso_or_equiv
    _atom_site_adp_type
    _atom_site_calc_flag
    _atom_site_refinement_flags
    _atom_site_occupancy
    _atom_site_symmetry_multiplicity
    _atom_site_disorder_assembly
    _atom_site_disorder_group
    O O1 0.61664(14) -0.30475(15) 0.45577(16) 0.1090(6) Uani d . 1 1 . .
    O O2 0.76468(15) -0.18160(16) 0.45837(14) 0.1006(5) Uani d . 1 1 . .
    N N1 0.71780(9) 0.17992(11) 0.75434(9) 0.0403(3) Uani d . 1 1 . .
    N N2 0.78018(9) 0.26705(11) 0.68907(9) 0.0426(3) Uani d . 1 1 . .
    N N3 0.67228(15) -0.20551(15) 0.48900(13) 0.0686(4) Uani d . 1 1 . .
    N N4 0.68987(11) 0.12825(14) 0.94996(10) 0.0516(3) Uani d D 1 1 . .
    H H4A 0.7163(13) 0.1491(17) 1.0213(9) 0.062 Uiso d D 1 1 . .
    H H4B 0.6699(13) 0.0411(11) 0.9321(14) 0.062 Uiso d D 1 1 . .
    C C3 0.84041(11) 0.34268(13) 0.76494(11) 0.0401(3) Uani d . 1 1 . .
    C C4 0.81984(11) 0.30418(14) 0.87650(11) 0.0433(3) Uani d . 1 1 . .
    H H4 0.8523 0.3421 0.9433 0.052 Uiso calc R 1 1 . .
    C C5 0.74255(11) 0.19985(13) 0.86760(11) 0.0400(3) Uani d . 1 1 . .
    C C6 0.91855(12) 0.45492(15) 0.72699(13) 0.0488(4) Uani d . 1 1 . .
    C C7 0.99208(17) 0.3989(2) 0.63582(17) 0.0768(6) Uani d . 1 1 . .
    H H7A 1.0374 0.3241 0.6669 0.115 Uiso calc R 1 1 . .
    H H7B 1.0398 0.4716 0.6110 0.115 Uiso calc R 1 1 . .
    H H7C 0.9453 0.3657 0.5723 0.115 Uiso calc R 1 1 . .
    C C8 0.85048(16) 0.57837(16) 0.67990(16) 0.0698(5) Uani d . 1 1 . .
    H H8A 0.8051 0.5500 0.6138 0.105 Uiso calc R 1 1 . .
    H H8B 0.9005 0.6509 0.6594 0.105 Uiso calc R 1 1 . .
    H H8C 0.8030 0.6119 0.7368 0.105 Uiso calc R 1 1 . .
    C C9 0.99367(15) 0.50386(18) 0.82913(16) 0.0657(5) Uani d . 1 1 . .
    H H9A 0.9483 0.5454 0.8845 0.098 Uiso calc R 1 1 . .
    H H9B 1.0464 0.5709 0.8044 0.098 Uiso calc R 1 1 . .
    H H9C 1.0334 0.4260 0.8626 0.098 Uiso calc R 1 1 . .
    C C11 0.64947(11) 0.07495(13) 0.70143(11) 0.0413(3) Uani d . 1 1 . .
    C C12 0.69297(12) -0.00946(14) 0.62034(12) 0.0458(4) Uani d . 1 1 . .
    H H12 0.7658 0.0027 0.5985 0.055 Uiso calc R 1 1 . .
    C C13 0.62517(13) -0.11245(14) 0.57271(12) 0.0490(4) Uani d . 1 1 . .
    C C14 0.51684(14) -0.13283(15) 0.60126(14) 0.0555(4) Uani d . 1 1 . .
    H H14 0.4727 -0.2023 0.5668 0.067 Uiso calc R 1 1 . .
    C C15 0.47534(14) -0.04795(17) 0.68205(15) 0.0598(4) Uani d . 1 1 . .
    H H15 0.4022 -0.0603 0.7032 0.072 Uiso calc R 1 1 . .
    C C16 0.54076(12) 0.05548(16) 0.73219(13) 0.0535(4) Uani d . 1 1 . .
    H H16 0.5117 0.1124 0.7869 0.064 Uiso calc R 1 1 . .
loop_
    _atom_site_aniso_label
    _atom_site_aniso_U_11
    _atom_site_aniso_U_22
    _atom_site_aniso_U_33
    _atom_site_aniso_U_12
    _atom_site_aniso_U_13
    _atom_site_aniso_U_23
    O1 0.1062(12) 0.0705(9) 0.1473(15) -0.0008(8) -0.0181(10) -0.0588(10)
    O2 0.1094(13) 0.0912(11) 0.1050(12) -0.0042(9) 0.0366(10) -0.0347(9)
    N1 0.0438(6) 0.0374(6) 0.0390(6) -0.0066(5) -0.0035(5) 0.0012(5)
    N2 0.0464(7) 0.0400(6) 0.0408(6) -0.0063(5) -0.0029(5) 0.0030(5)
    N3 0.0837(11) 0.0507(8) 0.0697(9) 0.0057(8) -0.0079(8) -0.0137(7)
    N4 0.0619(8) 0.0505(7) 0.0418(7) -0.0070(6) -0.0016(6) 0.0068(6)
    C3 0.0411(7) 0.0346(7) 0.0435(7) 0.0009(6) -0.0056(6) 0.0008(6)
    C4 0.0487(8) 0.0402(7) 0.0398(7) -0.0025(6) -0.0089(6) -0.0019(6)
    C5 0.0429(7) 0.0370(7) 0.0393(7) 0.0041(6) -0.0037(6) 0.0025(5)
    C6 0.0518(8) 0.0404(7) 0.0530(8) -0.0076(6) -0.0062(7) 0.0043(6)
    C7 0.0860(13) 0.0648(11) 0.0827(13) -0.0206(10) 0.0292(11) 0.0050(10)
    C8 0.0834(12) 0.0428(9) 0.0797(12) -0.0123(8) -0.0248(10) 0.0123(8)
    C9 0.0610(10) 0.0575(10) 0.0756(11) -0.0208(8) -0.0191(9) 0.0098(8)
    C11 0.0442(8) 0.0361(7) 0.0426(7) -0.0044(6) -0.0060(6) 0.0030(6)
    C12 0.0460(8) 0.0427(8) 0.0478(8) -0.0014(6) -0.0044(6) 0.0011(6)
    C13 0.0606(9) 0.0365(7) 0.0484(8) 0.0008(7) -0.0084(7) -0.0012(6)
    C14 0.0612(10) 0.0420(8) 0.0611(9) -0.0129(7) -0.0132(8) 0.0031(7)
    C15 0.0495(9) 0.0606(10) 0.0690(10) -0.0154(8) -0.0001(8) -0.0018(8)
    C16 0.0494(9) 0.0525(9) 0.0585(9) -0.0054(7) 0.0020(7) -0.0050(7)
_geom_special_details
;
All e.s.d.'s (except the those in the dihedral angle between two l.s. planes)
are estimated using the full covariance matrix. The cell e.s.d.'s are taken
into account individually in the estimation of e.s.d.'s in distances, angles
and torsion angles; correlations between e.s.d.'s in cell parameters are only
used when they are defined by crystal symmetry. An approximate (isotropic)
treatment of cell e.s.d.'s is used for estimating e.s.d.'s involving l.s.
planes.
;
loop_
    _geom_bond_atom_site_label_1
    _geom_bond_atom_site_label_2
    _geom_bond_site_symmetry_2
    _geom_bond_distance
    _geom_bond_publ_flag
    O1 N3 . 1.2159(19) .
    O2 N3 . 1.204(2) .
    N1 C5 . 1.3613(17) .
    N1 N2 . 1.3858(15) .
    N1 C11 . 1.4198(16) .
    N2 C3 . 1.3297(17) .
    N3 C13 . 1.470(2) .
    N4 C5 . 1.3735(18) .
    N4 H4A . 0.901(9) ?
    N4 H4B . 0.895(9) ?
    C3 C4 . 1.4005(19) ?
    C3 C6 . 1.5140(19) ?
    C4 C5 . 1.3650(19) ?
    C4 H4 . 0.9300 ?
    C6 C8 . 1.526(2) ?
    C6 C7 . 1.526(2) ?
    C6 C9 . 1.530(2) ?
    C7 H7A . 0.9600 ?
    C7 H7B . 0.9600 ?
    C7 H7C . 0.9600 ?
    C8 H8A . 0.9600 ?
    C8 H8B . 0.9600 ?
    C8 H8C . 0.9600 ?
    C9 H9A . 0.9600 ?
    C9 H9B . 0.9600 ?
    C9 H9C . 0.9600 ?
    C11 C12 . 1.380(2) ?
    C11 C16 . 1.382(2) ?
    C12 C13 . 1.378(2) ?
    C12 H12 . 0.9300 ?
    C13 C14 . 1.370(2) ?
    C14 C15 . 1.370(2) ?
    C14 H14 . 0.9300 ?
    C15 C16 . 1.377(2) ?
    C15 H15 . 0.9300 ?
    C16 H16 . 0.9300 ?
loop_
    _geom_angle_atom_site_label_1
    _geom_angle_atom_site_label_2
    _geom_angle_atom_site_label_3
    _geom_angle_site_symmetry_1
    _geom_angle_site_symmetry_3
    _geom_angle
    _geom_angle_publ_flag
    C5 N1 N2 . . 111.43(10) .
    C5 N1 C11 . . 127.92(11) .
    N2 N1 C11 . . 120.20(10) .
    C3 N2 N1 . . 104.32(10) .
    O2 N3 O1 . . 123.17(17) .
    O2 N3 C13 . . 118.64(15) .
    O1 N3 C13 . . 118.17(17) ?
    C5 N4 H4A . . 113.3(11) ?
    C5 N4 H4B . . 115.7(11) ?
    H4A N4 H4B . . 120.1(16) ?
    N2 C3 C4 . . 111.44(12) .
    N2 C3 C6 . . 120.78(12) .
    C4 C3 C6 . . 127.78(12) ?
    C5 C4 C3 . . 106.26(12) ?
    C5 C4 H4 . . 126.9 ?
    C3 C4 H4 . . 126.9 ?
    N1 C5 C4 . . 106.53(11) ?
    N1 C5 N4 . . 122.60(12) ?
    C4 C5 N4 . . 130.77(13) ?
    C3 C6 C8 . . 109.90(12) ?
    C3 C6 C7 . . 110.23(12) ?
    C8 C6 C7 . . 109.71(14) ?
    C3 C6 C9 . . 109.33(12) ?
    C8 C6 C9 . . 108.57(13) ?
    C7 C6 C9 . . 109.07(14) ?
    C6 C7 H7A . . 109.5 ?
    C6 C7 H7B . . 109.5 ?
    H7A C7 H7B . . 109.5 ?
    C6 C7 H7C . . 109.5 ?
    H7A C7 H7C . . 109.5 ?
    H7B C7 H7C . . 109.5 ?
    C6 C8 H8A . . 109.5 ?
    C6 C8 H8B . . 109.5 ?
    H8A C8 H8B . . 109.5 ?
    C6 C8 H8C . . 109.5 ?
    H8A C8 H8C . . 109.5 ?
    H8B C8 H8C . . 109.5 ?
    C6 C9 H9A . . 109.5 ?
    C6 C9 H9B . . 109.5 ?
    H9A C9 H9B . . 109.5 ?
    C6 C9 H9C . . 109.5 ?
    H9A C9 H9C . . 109.5 ?
    H9B C9 H9C . . 109.5 ?
    C12 C11 C16 . . 120.04(13) ?
    C12 C11 N1 . . 119.55(12) ?
    C16 C11 N1 . . 120.40(13) ?
    C13 C12 C11 . . 118.00(13) ?
    C13 C12 H12 . . 121.0 ?
    C11 C12 H12 . . 121.0 ?
    C14 C13 C12 . . 122.92(14) ?
    C14 C13 N3 . . 118.85(14) ?
    C12 C13 N3 . . 118.23(14) ?
    C15 C14 C13 . . 118.12(14) ?
    C15 C14 H14 . . 120.9 ?
    C13 C14 H14 . . 120.9 ?
    C14 C15 C16 . . 120.67(15) ?
    C14 C15 H15 . . 119.7 ?
    C16 C15 H15 . . 119.7 ?
    C15 C16 C11 . . 120.24(14) ?
    C15 C16 H16 . . 119.9 ?
    C11 C16 H16 . . 119.9 ?
loop_
    _geom_hbond_atom_site_label_D
    _geom_hbond_atom_site_label_H
    _geom_hbond_atom_site_label_A
    _geom_hbond_site_symmetry_A
    _geom_hbond_distance_DH
    _geom_hbond_distance_HA
    _geom_hbond_distance_DA
    _geom_hbond_angle_DHA
    N4 H4A N2 4_566 0.901(9) 2.225(10) 3.1195(17) 171.6(15)
    N4 H4B O1 4_556 0.895(9) 2.386(11) 3.241(2) 159.8(15)
    C14 H14 N4 2_646 0.93 2.54 3.403(2) 155
_iucr_refine_instructions_details
;
TITL 271COA in P2(1)/c
CELL 0.71073  11.9421   9.6419  11.7694  90.000  93.504  90.000
ZERR    4.00   0.0014   0.0011   0.0013   0.000   0.002   0.000
LATT 1
SYMM -X, 0.5+Y, 0.5-Z
SFAC C  H  N  O
UNIT 52 64 16 8
EQIV $1 x, -y+1/2, z+1/2
EQIV $2 x, -y-1/2, z+1/2
acta
list 4
L.S. 10
HTAB
HTAB N4 N2_$1
HTAB N4 O1_$2
mpla 5 n1 n2 c3 c4 c5
MPLA 6 C11 C12 C13 C14 C15 C16
MPLA 3 N3 O1 O2
BOND $H
DFIX 0.90 0.01 N4 H4A N4 H4B
FMAP 2
PLAN 20
SIZE 0.32 0.36 0.46
TEMP 25
WGHT      0.0644      0.1233
FVAR       0.31291
MOLE 1
O1    4    0.616629   -0.304777    0.455820    11.00000    0.10607    0.07028 =
         0.14716   -0.05901   -0.01814   -0.00092
O2    4    0.764705   -0.181610    0.458409    11.00000    0.10906    0.09094 =
         0.10456   -0.03453    0.03650   -0.00375
N1    3    0.717777    0.179929    0.754345    11.00000    0.04366    0.03727 =
         0.03858    0.00116   -0.00345   -0.00669
N2    3    0.780194    0.267058    0.689048    11.00000    0.04634    0.03948 =
         0.04060    0.00296   -0.00291   -0.00632
N3    3    0.672274   -0.205521    0.489027    11.00000    0.08332    0.05059 =
         0.06926   -0.01385   -0.00799    0.00567
N4    3    0.689873    0.128248    0.950001    11.00000    0.06173    0.05031 =
         0.04153    0.00685   -0.00148   -0.00689
H4A   2    0.716087    0.149935    1.021415    11.00000   -1.20000
H4B   2    0.669245    0.041111    0.932301    11.00000   -1.20000
C3    1    0.840443    0.342668    0.764924    11.00000    0.04104    0.03428 =
         0.04320    0.00088   -0.00570    0.00092
C4    1    0.819850    0.304117    0.876510    11.00000    0.04846    0.04013 =
         0.03942   -0.00191   -0.00892   -0.00254
AFIX  43
H4    2    0.852353    0.342033    0.943298    11.00000   -1.20000
AFIX   0
C5    1    0.742584    0.199837    0.867618    11.00000    0.04274    0.03671 =
         0.03913    0.00248   -0.00373    0.00405
C6    1    0.918539    0.454927    0.727032    11.00000    0.05157    0.04027 =
         0.05280    0.00417   -0.00624   -0.00756
C7    1    0.992160    0.398856    0.635826    11.00000    0.08607    0.06464 =
         0.08221    0.00497    0.02961   -0.02065
AFIX 137
H7A   2    1.037529    0.324180    0.666912    11.00000   -1.50000
H7B   2    1.039775    0.471590    0.610901    11.00000   -1.50000
H7C   2    0.945449    0.365556    0.572341    11.00000   -1.50000
AFIX   0
C8    1    0.850516    0.578341    0.679869    11.00000    0.08287    0.04250 =
         0.07925    0.01218   -0.02476   -0.01237
AFIX 137
H8A   2    0.805308    0.549963    0.613690    11.00000   -1.50000
H8B   2    0.900566    0.650912    0.659537    11.00000   -1.50000
H8C   2    0.802885    0.611783    0.736711    11.00000   -1.50000
AFIX   0
C9    1    0.993689    0.503918    0.829115    11.00000    0.06087    0.05726 =
         0.07497    0.00956   -0.01908   -0.02093
AFIX 137
H9A   2    0.948317    0.545539    0.884430    11.00000   -1.50000
H9B   2    1.046462    0.570870    0.804312    11.00000   -1.50000
H9C   2    1.033450    0.426087    0.862664    11.00000   -1.50000
AFIX   0
C11   1    0.649430    0.074965    0.701422    11.00000    0.04402    0.03601 =
         0.04231    0.00296   -0.00590   -0.00446
C12   1    0.692994   -0.009520    0.620333    11.00000    0.04593    0.04240 =
         0.04769    0.00092   -0.00444   -0.00142
AFIX  43
H12   2    0.765894    0.002640    0.598518    11.00000   -1.20000
AFIX   0
C13   1    0.625167   -0.112446    0.572681    11.00000    0.06047    0.03637 =
         0.04813   -0.00130   -0.00833    0.00084
C14   1    0.516806   -0.132787    0.601259    11.00000    0.06097    0.04171 =
         0.06100    0.00310   -0.01336   -0.01285
AFIX  43
H14   2    0.472699   -0.202262    0.566759    11.00000   -1.20000
AFIX   0
C15   1    0.475291   -0.047929    0.682052    11.00000    0.04921    0.06028 =
         0.06877   -0.00183   -0.00022   -0.01533
AFIX  43
H15   2    0.402201   -0.060266    0.703253    11.00000   -1.20000
AFIX   0
C16   1    0.540754    0.055457    0.732169    11.00000    0.04914    0.05232 =
         0.05837   -0.00501    0.00195   -0.00537
AFIX  43
H16   2    0.511672    0.112385    0.786946    11.00000   -1.20000
HKLF 4
END
;
data_global
_journal_date_recd_electronic     2012-10-10
_journal_date_accepted     2012-10-12
_journal_name_full     'Acta Crystallographica, Section E'
_journal_year     2012
_journal_volume     68
_journal_issue     11
_journal_page_first     o3171
_journal_page_last     o3171
_journal_paper_category     QO
_journal_paper_doi     10.1107/S1600536812042791
_journal_coeditor_code     BT6847
_publ_contact_author_name     'Hern\'andez-Ortega Sim\'on'
_publ_contact_author_address
;
Instituto de Qu\'imica
Universidad Nacional Aut\'onoma de M\'exico
circuito exterior, ciudad universitaria,
M\'exico 04510, M\'exico.
;
_publ_contact_author_email     'simonho@unam.mx'
_publ_contact_author_fax     '+52 55 56224415'
_publ_contact_author_phone     '+52 55 56162203'
_publ_section_title
;
3-<i>tert</i>-Butyl-1-(3-nitrophenyl)-1<i>H</i>-pyrazol-5-amine
;
loop_
    _publ_author_name
    _publ_author_footnote
    _publ_author_address
    'Hern\'andez-Ortega, Sim\'on' .
;
Instituto de Qu\'imica
Universidad Nacional Aut\'onoma de M\'exico
circuito exterior, ciudad universitaria,
M\'exico 04510, Mexico
;
    'Cuen\'u-Cabezas, Fernando' .
;
Laboratorio de Qu\'imica Inorg\'anica y Cat\'alisis
Programa de Qu\'imica
Universidad del Quindio
Avenida Bolivar Calle 12 Norte, Armenia, Colombia
;
    'Abonia-Gonz\'alez, Rodrigo' .
;
Departamento de Qu\'imica,
Universidad del Valle
A. A. 25360, Cali, Colombia
;
    'Cabrera-Ortiz, Armando' .
;
Instituto de Qu\'imica
Universidad Nacional Aut\'onoma de M\'exico
circuito exterior, ciudad universitaria,
M\'exico 04510, Mexico
;
_publ_section_synopsis     .
