# Supplementary material for: 3-tert-Butyl-1-(3-nitro­phen­yl)-1H-pyrazol-5-amine
Source: Acta Crystallogr Sect E Struct Rep Online. 2012 Oct 20;68(Pt 11):o3171. doi: 10.1107/S1600536812042791 (PMC3515264; doi:10.1107/S1600536812042791)
Supplement: Supplementary file 2 [file e-68-o3171-Isup2.hkl]

# 
# h,k,l, Fc-squared, Fo-squared, sigma(Fo-squared) and status flag 
# 
data_I
_shelx_title ' 271COA in P2(1)/c' 
_shelx_refln_list_code          4 
_shelx_F_calc_maximum      118.89 
_exptl_crystal_F_000       552.00 
_reflns_d_resolution_high  0.8296 
 
loop_ 
 _symmetry_equiv_pos_as_xyz 
 'x, y, z' 
 '-x, y+1/2, -z+1/2' 
 '-x, -y, -z' 
 'x, -y-1/2, z-1/2' 
 
_cell_length_a    11.9421 
_cell_length_b     9.6419 
_cell_length_c    11.7694 
_cell_angle_alpha  90.000 
_cell_angle_beta   93.504 
_cell_angle_gamma  90.000 
 
_shelx_F_squared_multiplier     1.000 
 
loop_ 
 _refln_index_h 
 _refln_index_k 
 _refln_index_l 
 _refln_F_squared_calc 
 _refln_F_squared_meas 
 _refln_F_squared_sigma 
 _refln_observed_status 
   2   0   0     2761.84     2869.09     42.37 o 
   3   0   0     1329.86     1271.06     24.66 o 
   4   0   0     2233.16     2322.35     40.63 o 
   5   0   0       35.53       36.39      1.23 o 
   6   0   0     1784.48     1875.91     34.28 o 
   7   0   0       14.95       20.21      1.20 o 
   8   0   0       67.26       74.54      2.20 o 
   9   0   0        7.89       11.21      1.51 o 
  10   0   0        3.53        3.06      1.25 o 
  11   0   0       59.29       56.05      3.26 o 
  12   0   0        7.65        8.88      2.44 o 
  13   0   0      125.28      129.77      6.96 o 
  14   0   0        0.54        1.61      1.86 o 
   1   1   0     2381.50     2515.89     32.88 o 
   2   1   0     2410.57     2572.91     23.86 o 
   3   1   0     2748.19     2891.81     36.79 o 
   4   1   0       21.36       22.66      0.66 o 
   5   1   0      428.74      424.07      4.10 o 
   6   1   0      538.08      532.39      7.13 o 
   7   1   0      242.89      242.61      2.57 o 
   8   1   0       73.12       78.98      1.58 o 
   9   1   0       35.17       37.72      1.69 o 
  10   1   0       40.39       39.09      2.11 o 
  11   1   0        9.73        8.02      1.42 o 
  12   1   0       18.18       18.42      1.81 o 
  13   1   0        0.09       -0.44      1.05 o 
  14   1   0        0.34        0.53      1.21 o 
   0   2   0       71.41       71.41      1.42 o 
   1   2   0      374.84      415.18      3.42 o 
   2   2   0    12751.70    11884.52    246.42 o 
   3   2   0      374.30      438.00      5.64 o 
   4   2   0       10.93        9.89      0.62 o 
   5   2   0      525.07      548.04      5.47 o 
   6   2   0      430.24      422.12      5.18 o 
   7   2   0       60.76       51.57      1.28 o 
   8   2   0       13.99       15.30      0.99 o 
   9   2   0       70.41       67.07      2.22 o 
  10   2   0        6.44        6.29      1.22 o 
  11   2   0       20.77       20.29      1.77 o 
  12   2   0        0.24       -0.05      0.91 o 
  13   2   0       32.81       37.27      2.80 o 
  14   2   0        0.97        0.89      1.48 o 
   1   3   0        6.01       13.25      0.65 o 
   2   3   0     2453.29     2503.53     13.80 o 
   3   3   0     1390.25     1482.86     18.21 o 
   4   3   0     1065.97     1097.53     12.62 o 
   5   3   0        2.12        1.21      0.48 o 
   6   3   0      133.41      124.91      2.33 o 
   7   3   0      203.20      204.10      4.33 o 
   8   3   0      193.39      194.67      3.67 o 
   9   3   0        0.05        0.12      0.70 o 
  10   3   0        1.07        0.94      0.85 o 
  11   3   0        6.50        7.29      1.40 o 
  12   3   0        0.01        0.77      1.00 o 
  13   3   0        6.49       11.27      2.10 o 
   0   4   0       86.69       97.32      2.36 o 
   1   4   0      179.63      185.31      2.74 o 
   2   4   0      102.73       89.48      1.61 o 
   3   4   0       26.89       29.57      1.38 o 
   4   4   0      220.31      216.69      2.62 o 
   5   4   0       64.16       55.38      1.65 o 
   6   4   0      215.10      201.19      3.14 o 
   7   4   0       16.84       14.73      1.09 o 
   8   4   0       50.83       47.18      2.03 o 
   9   4   0      202.43      205.04      7.38 o 
  10   4   0       13.47       11.03      1.63 o 
  11   4   0        0.71        1.78      1.07 o 
  12   4   0        0.51        1.15      1.13 o 
  13   4   0        3.84        6.35      1.80 o 
   1   5   0        0.28        0.44      0.44 o 
   2   5   0      151.33      151.29      2.34 o 
   3   5   0      342.26      395.36      3.98 o 
   4   5   0      236.62      213.58      2.77 o 
   5   5   0      631.13      619.74     10.50 o 
   6   5   0      145.03      138.71      2.91 o 
   7   5   0       16.59       19.07      1.28 o 
   8   5   0      894.32      908.98     21.77 o 
   9   5   0       60.49       61.20      2.51 o 
  10   5   0       18.03       23.91      1.80 o 
  11   5   0       16.15       19.56      2.00 o 
  12   5   0        4.44        5.82      2.03 o 
   0   6   0      227.96      233.57      4.52 o 
   1   6   0        7.83        8.75      0.86 o 
   2   6   0      324.05      337.77      3.83 o 
   3   6   0       49.30       45.28      1.50 o 
   4   6   0      131.79      126.86      2.39 o 
   5   6   0       60.77       59.91      2.00 o 
   6   6   0        0.93        0.82      0.71 o 
   7   6   0      287.05      294.69      4.97 o 
   8   6   0       17.14       15.11      1.55 o 
   9   6   0       51.01       53.59      2.45 o 
  10   6   0       24.29       33.03      2.37 o 
  11   6   0        5.58        6.25      2.11 o 
  12   6   0        6.42        6.99      2.15 o 
   1   7   0       26.35       24.68      1.28 o 
   2   7   0       40.43       35.91      1.48 o 
   3   7   0       79.71       76.41      2.06 o 
   4   7   0       39.48       38.40      1.74 o 
   5   7   0        1.27        2.14      0.82 o 
   6   7   0      124.59      124.89      3.79 o 
   7   7   0        1.60        0.67      0.82 o 
   8   7   0        9.38       11.00      1.80 o 
   9   7   0       10.18       11.49      1.84 o 
  10   7   0      249.35      250.60      7.08 o 
  11   7   0        7.05        8.10      2.36 o 
   0   8   0      227.13      225.94     11.46 o 
   1   8   0        7.58        6.69      1.00 o 
   2   8   0       68.86       65.75      2.10 o 
   3   8   0       56.36       61.23      2.24 o 
   4   8   0       25.12       25.66      1.58 o 
   5   8   0       12.22       10.08      1.46 o 
   6   8   0       40.08       42.19      2.29 o 
   7   8   0        0.43        1.22      1.03 o 
   8   8   0        1.15        1.78      1.26 o 
   9   8   0       30.52       34.46      2.98 o 
  10   8   0       81.01      102.18      4.86 o 
   1   9   0        3.69        5.29      0.96 o 
   2   9   0       12.43       13.00      1.30 o 
   3   9   0       23.99       20.06      1.88 o 
   4   9   0        8.78        8.55      1.45 o 
   5   9   0       33.09       31.07      2.10 o 
   6   9   0        0.00        0.39      0.92 o 
   7   9   0        2.31        1.80      1.10 o 
   8   9   0        8.16       10.20      2.18 o 
   9   9   0       14.81       18.27      2.90 o 
   0  10   0       51.90       53.03      3.15 o 
   1  10   0        0.33        1.64      1.00 o 
   2  10   0       73.56       79.33      3.19 o 
   3  10   0      197.31      214.80      5.12 o 
   4  10   0        1.51        2.40      1.16 o 
   5  10   0       32.46       31.09      2.25 o 
   6  10   0        7.16        9.60      1.66 o 
   7  10   0       20.54       28.12      2.89 o 
   1  11   0       21.78       25.47      2.35 o 
   2  11   0       50.92       53.22      2.85 o 
   3  11   0       21.95       21.26      2.16 o 
   4  11   0        4.79        5.31      1.50 o 
 -14   1   1        1.56        3.44      1.74 o 
 -13   1   1       36.25       28.45      2.52 o 
 -12   1   1       18.26       17.20      1.78 o 
 -11   1   1        3.64        3.45      1.06 o 
 -10   1   1        1.33        1.27      0.74 o 
  -9   1   1        2.04        1.43      0.60 o 
  -8   1   1       77.41       80.13      1.75 o 
  -7   1   1      173.72      198.80      2.55 o 
  -6   1   1      299.20      328.20      3.15 o 
  -5   1   1        9.28        8.60      0.56 o 
  -4   1   1      208.86      213.59      2.21 o 
  -3   1   1      146.78      129.73      1.45 o 
  -2   1   1     9889.77     9321.34    197.04 o 
  -1   1   1     1929.19     1895.16     31.30 o 
   0   1   1     1348.10     1318.65     18.54 o 
   1   1   1      636.69      649.32     10.47 o 
   2   1   1     7131.08     7115.15     86.42 o 
   3   1   1      912.69      841.58     11.92 o 
   4   1   1     1460.65     1492.55     26.58 o 
   5   1   1        6.90        8.87      0.60 o 
   6   1   1        0.81        3.07      0.53 o 
   7   1   1       59.15       57.78      1.51 o 
   8   1   1        1.11        3.55      0.65 o 
   9   1   1        5.91        6.40      0.99 o 
  10   1   1        3.49        3.56      1.02 o 
  11   1   1       19.61       19.20      1.72 o 
  12   1   1        5.29        5.63      1.55 o 
  13   1   1       16.70       15.90      2.24 o 
  14   1   1        4.24        5.15      1.65 o 
 -14   2   1        0.73        3.02      1.81 o 
 -13   2   1       37.17       37.74      2.87 o 
 -12   2   1        2.00        2.76      1.09 o 
 -11   2   1        1.17        0.66      0.92 o 
 -10   2   1      119.50      113.77      3.49 o 
  -9   2   1       14.43       13.55      1.19 o 
  -8   2   1       13.16       15.00      0.89 o 
  -7   2   1       42.15       44.37      1.29 o 
  -6   2   1       40.32       39.28      1.13 o 
  -5   2   1     1506.44     1560.44      9.80 o 
  -4   2   1      870.36      862.60      8.93 o 
  -3   2   1     2721.05     2812.58     29.68 o 
  -2   2   1      338.52      336.26      3.46 o 
  -1   2   1     4701.81     4761.40     76.19 o 
   0   2   1       10.44       12.66      0.48 o 
   1   2   1      425.31      401.96      3.95 o 
   2   2   1     6792.81     6996.02     86.66 o 
   3   2   1       64.87       52.99      1.13 o 
   4   2   1     1479.72     1586.64     26.99 o 
   5   2   1       12.15        9.42      0.64 o 
   6   2   1      302.45      301.95      4.03 o 
   7   2   1      139.89      143.70      2.32 o 
   8   2   1       51.77       47.30      1.52 o 
   9   2   1       30.91       29.83      1.86 o 
  10   2   1        9.34        9.58      1.43 o 
  11   2   1       26.18       23.13      1.87 o 
  12   2   1       70.46       66.52      3.09 o 
  13   2   1       13.84       15.71      2.30 o 
  14   2   1        5.13        6.61      1.85 o 
 -13   3   1        7.93       12.55      2.21 o 
 -12   3   1        2.41        0.21      1.16 o 
 -11   3   1       29.29       24.68      1.96 o 
 -10   3   1        6.53        4.93      1.03 o 
  -9   3   1       18.80       21.46      1.45 o 
  -8   3   1        2.29        3.40      0.73 o 
  -7   3   1        0.67        0.46      0.50 o 
  -6   3   1      146.24      135.24      2.07 o 
  -5   3   1      359.20      373.38      4.38 o 
  -4   3   1      844.90      926.49      8.25 o 
  -3   3   1     2195.13     2411.42     16.27 o 
  -2   3   1      205.62      201.83      2.15 o 
  -1   3   1       25.59       37.66      0.95 o 
   0   3   1       64.65       58.42      1.26 o 
   1   3   1       13.83       12.41      0.58 o 
   2   3   1      975.69     1004.68      7.43 o 
   3   3   1     1117.39     1202.36     15.99 o 
   4   3   1      642.35      701.10      9.61 o 
   5   3   1      704.32      760.05     12.18 o 
   6   3   1       19.42       19.54      1.01 o 
   7   3   1      768.36      804.23     15.35 o 
   8   3   1        0.08        0.15      0.61 o 
   9   3   1       10.49       11.55      1.25 o 
  10   3   1      148.41      144.81      5.83 o 
  11   3   1       43.35       41.05      2.70 o 
  12   3   1       19.97       21.25      2.01 o 
  13   3   1        8.16       12.60      1.84 o 
 -13   4   1        5.17        5.88      1.76 o 
 -12   4   1       10.07        8.45      1.86 o 
 -11   4   1       32.83       33.46      2.63 o 
 -10   4   1       26.02       25.21      2.06 o 
  -9   4   1      145.59      144.42      8.04 o 
  -8   4   1      248.18      251.15      3.87 o 
  -7   4   1       16.13       14.38      1.10 o 
  -6   4   1      151.01      157.49      2.48 o 
  -5   4   1     1421.34     1515.43     15.34 o 
  -4   4   1      563.61      573.67      7.05 o 
  -3   4   1     3482.47     3631.33     31.70 o 
  -2   4   1        0.16        1.80      0.42 o 
  -1   4   1      298.63      257.03      2.72 o 
   0   4   1       55.68       50.13      3.68 o 
   1   4   1      533.01      520.07      6.42 o 
   2   4   1        1.32        1.16      0.37 o 
   3   4   1        2.63        3.61      0.49 o 
   4   4   1     1242.30     1261.40     11.75 o 
   5   4   1      138.38      154.09      2.62 o 
   6   4   1     1353.21     1421.47     28.36 o 
   7   4   1       17.56       17.09      1.12 o 
   8   4   1       31.65       31.59      1.70 o 
   9   4   1        0.90        0.43      0.84 o 
  10   4   1      216.67      221.09      6.58 o 
  11   4   1        8.34        8.71      1.56 o 
  12   4   1        3.38        3.97      1.56 o 
  13   4   1        0.08        1.53      1.42 o 
 -12   5   1        7.63        7.22      1.82 o 
 -11   5   1        7.88        9.26      1.89 o 
 -10   5   1       26.63       25.75      2.07 o 
  -9   5   1      115.98      134.13      3.83 o 
  -8   5   1      798.59      819.39     13.11 o 
  -7   5   1      308.04      313.96      5.33 o 
  -6   5   1     1017.25     1049.15     15.55 o 
  -5   5   1      209.72      217.60      2.90 o 
  -4   5   1        3.71        4.81      1.09 o 
  -3   5   1      286.00      295.36      3.34 o 
  -2   5   1      179.51      175.58      2.55 o 
  -1   5   1      322.03      317.17      3.49 o 
   0   5   1      356.50      341.09      3.81 o 
   1   5   1      642.77      643.07      7.23 o 
   2   5   1      328.52      319.72      3.35 o 
   3   5   1       36.70       53.62      1.42 o 
   4   5   1      759.53      776.14      6.57 o 
   5   5   1        1.83        1.47      0.63 o 
   6   5   1       12.59       10.89      1.09 o 
   7   5   1       30.39       24.87      1.42 o 
   8   5   1        2.62        1.72      0.97 o 
   9   5   1       47.78       42.98      2.15 o 
  10   5   1       17.57       16.15      2.09 o 
  11   5   1        4.30        5.21      1.56 o 
  12   5   1        2.07        3.07      1.43 o 
 -12   6   1        6.13        6.94      2.18 o 
 -11   6   1       63.21       67.26      3.75 o 
 -10   6   1      172.01      158.11      4.74 o 
  -9   6   1        0.88        1.65      1.11 o 
  -8   6   1       83.43       86.99      2.65 o 
  -7   6   1      207.60      206.65      5.32 o 
  -6   6   1       17.30       17.45      1.33 o 
  -5   6   1       71.24       70.00      2.17 o 
  -4   6   1        5.73        7.82      0.92 o 
  -3   6   1      540.51      530.83      4.90 o 
  -2   6   1       97.96      103.98      2.20 o 
  -1   6   1       22.45       24.60      1.17 o 
   0   6   1        6.01        6.13      0.79 o 
   1   6   1       88.89      107.99      2.20 o 
   2   6   1      133.19      120.86      2.31 o 
   3   6   1      108.81      115.72      2.26 o 
   4   6   1      217.97      201.59      2.90 o 
   5   6   1       45.93       49.04      1.82 o 
   6   6   1        5.48        6.22      1.01 o 
   7   6   1       32.02       27.50      1.58 o 
   8   6   1       51.96       49.88      2.79 o 
   9   6   1        3.69        6.69      1.49 o 
  10   6   1        1.52        3.44      1.23 o 
  11   6   1       13.52       13.05      2.23 o 
  12   6   1        0.45        1.48      1.63 o 
 -11   7   1       23.55       13.97      2.76 o 
 -10   7   1        1.29        2.33      1.44 o 
  -9   7   1       11.43        8.25      1.88 o 
  -8   7   1       84.00       73.09      3.21 o 
  -7   7   1        0.00       -0.73      0.73 o 
  -6   7   1       21.40       15.60      1.37 o 
  -5   7   1        2.56        2.72      0.84 o 
  -4   7   1       31.12       32.46      1.45 o 
  -3   7   1        3.44        1.91      0.66 o 
  -2   7   1        7.67        7.96      0.97 o 
  -1   7   1        1.53        1.81      0.67 o 
   0   7   1       29.73       29.57      1.38 o 
   1   7   1       19.32       17.02      1.11 o 
   2   7   1      192.34      172.22      3.01 o 
   3   7   1       66.64       69.54      1.96 o 
   4   7   1       20.00       16.58      1.27 o 
   5   7   1       52.77       53.68      2.29 o 
   6   7   1       37.66       33.48      1.96 o 
   7   7   1       23.72       20.42      1.69 o 
   8   7   1       48.34       46.83      2.72 o 
   9   7   1       76.51       81.62      3.56 o 
  10   7   1        4.48        6.34      1.62 o 
  11   7   1       22.73       24.82      3.18 o 
 -10   8   1       23.15       24.05      2.75 o 
  -9   8   1       31.19       28.96      2.79 o 
  -8   8   1        0.04       -0.27      1.18 o 
  -7   8   1        8.25        7.92      1.60 o 
  -6   8   1        4.54        4.81      1.09 o 
  -5   8   1       76.48       69.48      2.47 o 
  -4   8   1       91.59       84.73      2.66 o 
  -3   8   1       26.76       25.96      1.43 o 
  -2   8   1       10.55       10.88      1.13 o 
  -1   8   1        0.19        1.01      0.71 o 
   0   8   1       33.51       35.54      1.62 o 
   1   8   1        7.90        8.20      1.17 o 
   2   8   1        3.32        3.20      0.80 o 
   3   8   1       65.05       58.94      2.49 o 
   4   8   1       53.47       51.08      2.39 o 
   5   8   1       51.80       46.96      2.35 o 
   6   8   1       42.85       43.22      2.32 o 
   7   8   1        2.65        3.29      1.19 o 
   8   8   1        7.88       10.22      1.86 o 
   9   8   1        2.33        3.87      1.42 o 
  10   8   1       10.54       12.77      2.37 o 
  -9   9   1        0.21       -0.83      1.30 o 
  -8   9   1        3.03        3.25      1.64 o 
  -7   9   1        0.75        1.71      1.28 o 
  -6   9   1       13.08       12.99      1.96 o 
  -5   9   1       18.30       19.24      1.84 o 
  -4   9   1       61.20       58.04      2.40 o 
  -3   9   1        2.24        1.23      0.91 o 
  -2   9   1        7.40       10.51      1.25 o 
  -1   9   1       22.20       24.97      1.53 o 
   0   9   1        5.76        7.61      1.11 o 
   1   9   1        0.54        0.65      0.72 o 
   2   9   1       34.95       31.62      2.02 o 
   3   9   1      111.60      108.72      3.51 o 
   4   9   1       16.24       18.27      1.75 o 
   5   9   1       38.42       40.08      2.33 o 
   6   9   1        3.17        1.77      1.12 o 
   7   9   1        0.80        0.48      1.12 o 
   8   9   1        7.84       10.44      1.96 o 
  -7  10   1        0.55        0.70      1.30 o 
  -6  10   1        0.18        0.58      1.28 o 
  -5  10   1       50.16       58.82      3.23 o 
  -4  10   1       10.37       14.85      1.86 o 
  -3  10   1        8.66       10.16      1.68 o 
  -2  10   1       79.05       82.35      3.57 o 
  -1  10   1       14.72       17.95      1.51 o 
   0  10   1      187.63      195.58      4.78 o 
   1  10   1      148.60      149.01      4.25 o 
   2  10   1        0.20        0.79      1.05 o 
   3  10   1        0.01        0.37      1.06 o 
   4  10   1        1.00        1.02      1.08 o 
   5  10   1        0.84        2.67      1.21 o 
   6  10   1        0.03        2.30      1.17 o 
   7  10   1       19.69       21.67      2.45 o 
  -4  11   1       30.74       30.76      2.65 o 
  -3  11   1       35.43       34.05      2.69 o 
  -2  11   1       18.07       22.74      2.31 o 
  -1  11   1       10.94       10.58      1.97 o 
   0  11   1        3.50        4.24      1.34 o 
   1  11   1       63.91       75.16      3.28 o 
   2  11   1       42.29       46.56      2.71 o 
   3  11   1        0.19        0.82      1.13 o 
   4  11   1       24.48       31.51      2.34 o 
 -14   0   2       76.09       62.73      7.82 o 
 -13   0   2       20.79       21.79      3.16 o 
 -12   0   2       13.49       14.28      2.72 o 
 -11   0   2      292.94      270.05     11.82 o 
 -10   0   2        0.21        0.44      0.99 o 
  -9   0   2       16.62       15.21      1.41 o 
  -8   0   2      148.36      165.08      3.66 o 
  -7   0   2      168.60      166.30      3.47 o 
  -6   0   2       60.15       66.77      2.09 o 
  -5   0   2      328.46      393.58      6.71 o 
  -4   0   2     1127.46     1160.36     12.91 o 
  -3   0   2     1267.03     1241.74     14.37 o 
  -2   0   2     1777.71     1726.65     34.94 o 
  -1   0   2     2135.76     2169.84     55.08 o 
   0   0   2     2551.67     2560.62     47.16 o 
   1   0   2     3582.05     3442.01     28.47 o 
   2   0   2     1622.40     1558.09     30.23 o 
   3   0   2     6921.35     7340.76    383.67 o 
   4   0   2      216.42      210.60      8.11 o 
   5   0   2       41.21       32.32      1.67 o 
   6   0   2        0.33        1.35      0.72 o 
   7   0   2       85.52       72.00      2.82 o 
   8   0   2      117.11      122.29      3.90 o 
   9   0   2        4.53        7.93      1.50 o 
  10   0   2      160.18      175.61      5.94 o 
  11   0   2       56.28       57.19      7.46 o 
  12   0   2       42.27       41.88      4.09 o 
  13   0   2       97.79      102.39      6.42 o 
  14   0   2        7.87       10.15      3.05 o 
 -14   1   2       11.22       14.05      2.71 o 
 -13   1   2       12.27       12.14      2.38 o 
 -12   1   2        4.07        3.61      1.18 o 
 -11   1   2       16.06       14.14      1.55 o 
 -10   1   2       45.81       44.80      1.98 o 
  -9   1   2       55.83       54.13      1.64 o 
  -8   1   2       94.92       82.07      1.87 o 
  -7   1   2        5.93        5.53      0.68 o 
  -6   1   2      695.41      668.90      4.56 o 
  -5   1   2      333.85      338.87      3.01 o 
  -4   1   2      138.69      148.48      1.82 o 
  -3   1   2     2188.88     2237.36     15.61 o 
  -2   1   2     1933.69     1933.41     23.90 o 
  -1   1   2     5506.64     5485.71     77.67 o 
   0   1   2      750.60      704.95      9.41 o 
   1   1   2    14135.17    11349.16    309.60 o 
   2   1   2      594.30      625.06      9.21 o 
   3   1   2      642.61      663.67     10.77 o 
   4   1   2       34.90       27.85      1.07 o 
   5   1   2      793.11      813.11     14.43 o 
   6   1   2        6.13        6.37      0.66 o 
   7   1   2      213.77      202.83      5.25 o 
   8   1   2       15.67       16.77      1.17 o 
   9   1   2      480.22      510.60     11.86 o 
  10   1   2       20.55       19.75      1.67 o 
  11   1   2       17.88       17.44      1.69 o 
  12   1   2       25.66       23.37      2.32 o 
  13   1   2        0.31        0.71      1.28 o 
  14   1   2       31.61       29.34      2.76 o 
 -14   2   2        1.76        2.69      1.79 o 
 -13   2   2       22.60       24.35      2.49 o 
 -12   2   2       37.64       37.34      2.74 o 
 -11   2   2        1.17        2.14      0.96 o 
 -10   2   2       62.09       58.98      2.26 o 
  -9   2   2       35.30       34.65      1.38 o 
  -8   2   2      137.18      134.30      2.39 o 
  -7   2   2      100.21      104.26      1.99 o 
  -6   2   2       23.39       16.33      0.82 o 
  -5   2   2      301.92      330.02      3.41 o 
  -4   2   2        0.77        0.79      0.31 o 
  -3   2   2       35.19       40.50      0.99 o 
  -2   2   2      992.59     1097.22     13.73 o 
  -1   2   2     1299.53     1339.94     15.93 o 
   0   2   2     4972.16     4938.49     65.67 o 
   1   2   2     6666.16     6656.67    132.69 o 
   2   2   2     2455.39     2577.21     43.21 o 
   3   2   2      555.54      592.65      8.43 o 
   4   2   2      567.54      639.30     11.08 o 
   5   2   2       97.60      105.31      2.11 o 
   6   2   2      157.98      159.48      3.57 o 
   7   2   2       80.24       97.87      2.26 o 
   8   2   2       61.72       56.78      1.99 o 
   9   2   2      104.68      109.29      3.33 o 
  10   2   2        3.43        2.48      1.08 o 
  11   2   2       96.31       96.08      3.50 o 
  12   2   2        1.85        1.76      1.12 o 
  13   2   2        0.36        0.42      1.16 o 
 -13   3   2       28.29       31.87      2.78 o 
 -12   3   2        6.03        6.02      1.59 o 
 -11   3   2      105.32      101.75      4.60 o 
 -10   3   2       49.24       46.41      2.10 o 
  -9   3   2       27.16       28.11      1.63 o 
  -8   3   2       56.09       50.19      1.68 o 
  -7   3   2       26.76       29.33      2.50 o 
  -6   3   2        0.05        1.06      0.49 o 
  -5   3   2        0.44        2.60      0.53 o 
  -4   3   2      229.36      198.66      2.82 o 
  -3   3   2      415.13      433.78      4.25 o 
  -2   3   2      280.34      299.38      4.28 o 
  -1   3   2     4070.34     4101.24     47.05 o 
   0   3   2      696.14      727.63      9.48 o 
   1   3   2       44.48       48.45      1.78 o 
   2   3   2       21.24       25.93      0.76 o 
   3   3   2     3553.01     3954.07     44.04 o 
   4   3   2       15.07        9.66      0.74 o 
   5   3   2      179.64      164.75      2.44 o 
   6   3   2       47.41       48.53      1.42 o 
   7   3   2       97.59      101.07      3.85 o 
   8   3   2      166.09      162.59      4.04 o 
   9   3   2      116.31       99.31      3.26 o 
  10   3   2      290.24      278.56      9.66 o 
  11   3   2       46.40       51.02      2.66 o 
  12   3   2       65.62       65.11      3.11 o 
  13   3   2       10.47        9.83      2.00 o 
 -13   4   2        0.19        1.69      1.34 o 
 -12   4   2       53.00       53.94      3.39 o 
 -11   4   2        0.62        0.27      1.15 o 
 -10   4   2      239.83      231.46      5.29 o 
  -9   4   2       55.97       66.90      2.78 o 
  -8   4   2        0.91        2.09      0.74 o 
  -7   4   2       12.89       14.54      0.98 o 
  -6   4   2      186.94      196.10      4.07 o 
  -5   4   2        0.01        0.80      0.44 o 
  -4   4   2      558.57      505.98      4.93 o 
  -3   4   2      393.00      421.50      4.55 o 
  -2   4   2       76.48       74.40      1.55 o 
  -1   4   2       41.50       39.72      1.13 o 
   0   4   2      337.39      338.78      3.29 o 
   1   4   2      187.66      198.26      3.08 o 
   2   4   2        0.24        0.61      0.40 o 
   3   4   2     1220.85     1417.79     14.35 o 
   4   4   2        9.57        7.01      0.74 o 
   5   4   2        0.21        0.26      0.49 o 
   6   4   2        0.35        0.76      0.58 o 
   7   4   2       70.94       64.89      2.19 o 
   8   4   2        3.71        3.46      0.93 o 
   9   4   2      431.38      436.08     16.43 o 
  10   4   2        5.23        4.66      1.23 o 
  11   4   2        0.01       -0.40      1.05 o 
  12   4   2        0.47        0.05      1.18 o 
  13   4   2       41.73       49.06      4.28 o 
 -12   5   2        1.21        4.20      1.58 o 
 -11   5   2        1.72        3.18      1.47 o 
 -10   5   2        2.11        2.24      1.12 o 
  -9   5   2       19.71       17.66      1.88 o 
  -8   5   2      317.94      301.46     11.85 o 
  -7   5   2      226.31      262.86      4.08 o 
  -6   5   2        4.16        2.52      0.66 o 
  -5   5   2       84.21       90.80      2.01 o 
  -4   5   2       85.79       96.79      2.02 o 
  -3   5   2       78.91      101.54      2.03 o 
  -2   5   2       83.13       80.77      1.80 o 
  -1   5   2       60.85       53.88      1.47 o 
   0   5   2      278.76      300.97      3.52 o 
   1   5   2        0.49        0.19      0.38 o 
   2   5   2       76.14       68.93      1.57 o 
   3   5   2      178.83      208.68      3.31 o 
   4   5   2       46.97       43.68      1.22 o 
   5   5   2      152.29      142.11      2.71 o 
   6   5   2        2.05        1.66      0.66 o 
   7   5   2        2.82        3.42      0.91 o 
   8   5   2      437.67      438.83     14.32 o 
   9   5   2        9.27       10.11      1.58 o 
  10   5   2        9.29        9.87      1.82 o 
  11   5   2        5.51        2.87      1.36 o 
  12   5   2        3.25        4.30      1.57 o 
 -12   6   2        5.77        4.06      1.54 o 
 -11   6   2       40.15       43.39      2.76 o 
 -10   6   2        3.30        2.49      1.20 o 
  -9   6   2      202.92      189.41      5.71 o 
  -8   6   2        1.56        2.20      1.07 o 
  -7   6   2      225.74      206.17      3.85 o 
  -6   6   2      110.18      129.75      3.39 o 
  -5   6   2        2.68        4.57      0.78 o 
  -4   6   2       85.75       82.24      2.04 o 
  -3   6   2       15.36       13.64      0.98 o 
  -2   6   2       54.69       56.46      1.69 o 
  -1   6   2       71.76       73.97      1.89 o 
   0   6   2      213.43      209.82      3.20 o 
   1   6   2      828.35      859.74     10.86 o 
   2   6   2       90.09       86.78      1.96 o 
   3   6   2        9.84        9.03      0.84 o 
   4   6   2       29.81       27.96      1.35 o 
   5   6   2       41.34       42.16      1.97 o 
   6   6   2      145.15      143.28      5.88 o 
   7   6   2      170.36      175.38      5.98 o 
   8   6   2        0.23        1.56      1.05 o 
   9   6   2        1.27        1.39      1.07 o 
  10   6   2        6.24        6.05      1.65 o 
  11   6   2        0.95        1.34      1.38 o 
  12   6   2       23.75       29.84      5.68 o 
 -11   7   2        0.93        1.61      1.52 o 
 -10   7   2       27.95       30.91      2.45 o 
  -9   7   2        0.10        0.86      1.08 o 
  -8   7   2        1.12        1.52      1.00 o 
  -7   7   2       53.29       62.19      2.65 o 
  -6   7   2       86.10       67.90      2.37 o 
  -5   7   2       86.45       89.53      2.62 o 
  -4   7   2      189.14      186.71      3.65 o 
  -3   7   2       22.05       26.04      1.37 o 
  -2   7   2       32.30       35.95      1.54 o 
  -1   7   2      678.25      695.59      6.89 o 
   0   7   2       15.37       20.98      1.22 o 
   1   7   2      143.95      148.16      2.80 o 
   2   7   2       11.00       12.45      1.28 o 
   3   7   2       26.05       27.52      1.47 o 
   4   7   2       20.66       21.89      1.60 o 
   5   7   2        1.72        1.13      0.87 o 
   6   7   2      211.16      191.09      5.24 o 
   7   7   2        0.40        1.18      1.06 o 
   8   7   2       26.98       24.48      2.06 o 
   9   7   2       21.43       23.00      2.16 o 
  10   7   2       37.73       36.24      2.97 o 
  11   7   2        9.87       15.42      2.38 o 
 -10   8   2        7.48        6.41      1.92 o 
  -9   8   2       22.66       25.46      2.66 o 
  -8   8   2        1.65        1.59      1.10 o 
  -7   8   2        7.24       10.02      1.54 o 
  -6   8   2        0.01       -0.07      0.90 o 
  -5   8   2      307.82      310.89      6.13 o 
  -4   8   2       25.05       24.67      1.61 o 
  -3   8   2       55.89       49.86      1.89 o 
  -2   8   2       30.53       31.56      1.56 o 
  -1   8   2      350.61      365.30      5.29 o 
   0   8   2      129.13      116.90      2.90 o 
   1   8   2       33.65       32.36      1.54 o 
   2   8   2        4.75        3.46      0.92 o 
   3   8   2       36.63       33.56      2.00 o 
   4   8   2       40.84       36.28      2.10 o 
   5   8   2       86.08       83.81      3.09 o 
   6   8   2       12.59       10.34      1.54 o 
   7   8   2        1.59        0.81      1.19 o 
   8   8   2       11.61       12.77      1.95 o 
   9   8   2       20.56       22.29      2.34 o 
  10   8   2       42.92       54.80      3.70 o 
  -8   9   2        0.54        0.06      1.28 o 
  -7   9   2        5.33        8.18      1.73 o 
  -6   9   2       13.74       15.87      1.89 o 
  -5   9   2       13.31       13.36      1.67 o 
  -4   9   2      117.19      112.34      3.26 o 
  -3   9   2      140.47      148.65      3.69 o 
  -2   9   2      464.81      470.58      5.81 o 
  -1   9   2      275.67      277.31      4.47 o 
   0   9   2        1.07        1.15      0.88 o 
   1   9   2       10.04        8.56      1.35 o 
   2   9   2       38.37       34.94      2.13 o 
   3   9   2       16.04       16.05      1.75 o 
   4   9   2       76.39       84.22      3.21 o 
   5   9   2       54.15       47.12      2.53 o 
   6   9   2       27.72       24.92      2.01 o 
   7   9   2        3.35        4.92      1.49 o 
   8   9   2        0.83        1.15      1.23 o 
  -7  10   2       28.37       31.19      2.60 o 
  -6  10   2        1.06        2.77      1.34 o 
  -5  10   2        8.71        8.59      1.76 o 
  -4  10   2       60.09       52.69      3.03 o 
  -3  10   2       34.55       34.22      2.06 o 
  -2  10   2       14.20       13.81      1.75 o 
  -1  10   2        1.43        2.57      1.06 o 
   0  10   2      121.17      129.46      3.98 o 
   1  10   2       43.35       47.17      2.59 o 
   2  10   2        9.51       13.65      1.81 o 
   3  10   2        0.47       -0.36      0.93 o 
   4  10   2        0.58        1.55      1.13 o 
   5  10   2       17.80       18.28      2.02 o 
   6  10   2        1.87        3.89      1.46 o 
  -4  11   2       11.10       11.13      2.39 o 
  -3  11   2        5.53        5.92      1.87 o 
  -2  11   2       69.85       70.56      3.53 o 
  -1  11   2       25.80       26.97      2.23 o 
   0  11   2       44.16       43.63      2.62 o 
   1  11   2        6.77        8.49      1.65 o 
   2  11   2        8.88       11.31      1.84 o 
   3  11   2        0.16        2.60      1.22 o 
   4  11   2        0.21        1.36      2.33 o 
 -14   1   3        4.79        3.24      2.19 o 
 -13   1   3       14.37       16.11      2.60 o 
 -12   1   3       96.76       90.64      3.95 o 
 -11   1   3        8.82        8.25      1.60 o 
 -10   1   3        0.08        1.90      0.72 o 
  -9   1   3       40.41       41.89      1.52 o 
  -8   1   3        5.30        6.83      0.80 o 
  -7   1   3        3.48        5.42      0.69 o 
  -6   1   3      316.12      350.93      3.43 o 
  -5   1   3      517.43      544.73      4.34 o 
  -4   1   3      656.48      649.53      6.43 o 
  -3   1   3     1012.56     1021.05     14.18 o 
  -2   1   3      322.30      313.07      5.77 o 
  -1   1   3      222.81      233.38      3.31 o 
   0   1   3     1135.94     1149.75     18.97 o 
   1   1   3     4797.61     4760.65     57.72 o 
   2   1   3      575.44      561.94      7.09 o 
   3   1   3       60.42       69.45      1.44 o 
   4   1   3       21.07       19.05      0.70 o 
   5   1   3       56.87       63.85      1.90 o 
   6   1   3      434.00      476.00     11.94 o 
   7   1   3        1.04        2.05      0.55 o 
   8   1   3       18.63       20.88      1.30 o 
   9   1   3       84.44       79.56      2.86 o 
  10   1   3       59.50       54.76      2.55 o 
  11   1   3        0.54        1.10      0.96 o 
  12   1   3       54.22       54.72      3.35 o 
  13   1   3        2.53        2.28      1.41 o 
 -14   2   3        1.97        1.38      1.96 o 
 -13   2   3       10.39        9.83      1.98 o 
 -12   2   3       73.46       67.77      4.25 o 
 -11   2   3       40.56       34.32      2.55 o 
 -10   2   3        5.96        8.44      1.37 o 
  -9   2   3       26.82       25.60      1.25 o 
  -8   2   3       22.85       21.88      1.10 o 
  -7   2   3      156.80      144.71      2.41 o 
  -6   2   3       16.44       21.53      0.96 o 
  -5   2   3      128.21      124.55      1.92 o 
  -4   2   3        0.39        3.65      2.09 o 
  -3   2   3        6.48       11.01      0.77 o 
  -2   2   3     1226.61     1237.43     12.60 o 
  -1   2   3       22.65       20.62      0.77 o 
   0   2   3     1175.98     1130.94     17.73 o 
   1   2   3     5726.95     5728.85     89.68 o 
   2   2   3     1343.43     1319.50     21.26 o 
   3   2   3       66.79       66.91      1.20 o 
   4   2   3        0.21        1.97      0.42 o 
   5   2   3      794.17      907.73     14.32 o 
   6   2   3      309.12      314.79      6.89 o 
   7   2   3      452.18      490.84     10.21 o 
   8   2   3      211.37      220.97      6.53 o 
   9   2   3       46.28       40.54      2.20 o 
  10   2   3        6.24        4.41      1.21 o 
  11   2   3      111.73      109.36      4.16 o 
  12   2   3       32.97       31.03      2.30 o 
  13   2   3       14.36       14.08      2.79 o 
 -13   3   3        0.03        0.29      1.33 o 
 -12   3   3       14.09       17.91      2.25 o 
 -11   3   3        3.79        4.09      1.43 o 
 -10   3   3        0.27        0.51      0.91 o 
  -9   3   3        0.48        1.07      0.78 o 
  -8   3   3       87.49       96.63      2.17 o 
  -7   3   3        0.09        0.60      0.51 o 
  -6   3   3       20.60       16.63      0.90 o 
  -5   3   3      183.63      181.79      3.03 o 
  -4   3   3     3084.89     3444.06     51.67 o 
  -3   3   3       28.54       27.39      0.91 o 
  -2   3   3       84.35       80.39      1.57 o 
  -1   3   3      274.99      255.30      3.48 o 
   0   3   3     1468.99     1499.90     16.81 o 
   1   3   3       44.99       37.06      1.15 o 
   2   3   3      344.68      371.44      6.90 o 
   3   3   3     1935.60     2089.49     37.18 o 
   4   3   3      182.30      172.44      2.68 o 
   5   3   3      232.67      273.61      4.57 o 
   6   3   3       69.89       70.51      2.01 o 
   7   3   3       23.13       22.43      1.66 o 
   8   3   3       31.49       31.68      1.64 o 
   9   3   3      600.41      594.66     20.43 o 
  10   3   3        2.28        2.76      1.05 o 
  11   3   3        6.08        4.47      1.47 o 
  12   3   3        8.67        9.45      1.97 o 
  13   3   3       16.05       19.39      2.31 o 
 -13   4   3        0.28        1.33      1.34 o 
 -12   4   3        0.01       -0.52      1.16 o 
 -11   4   3        7.14        6.16      1.43 o 
 -10   4   3      258.15      252.64      5.61 o 
  -9   4   3      460.41      470.23      7.21 o 
  -8   4   3        5.94        4.39      1.05 o 
  -7   4   3       69.22       79.20      1.96 o 
  -6   4   3        0.54        0.32      0.48 o 
  -5   4   3       82.51       91.04      1.89 o 
  -4   4   3       43.59       52.32      1.41 o 
  -3   4   3       43.24       39.09      1.20 o 
  -2   4   3      487.93      519.21      6.05 o 
  -1   4   3        4.56        7.28      0.66 o 
   0   4   3       29.22       24.27      0.92 o 
   1   4   3       57.22       76.60      1.76 o 
   2   4   3       87.40      110.46      2.11 o 
   3   4   3      179.77      155.67      3.48 o 
   4   4   3      390.47      363.84      4.02 o 
   5   4   3       37.75       40.10      1.39 o 
   6   4   3      125.17      129.64      2.48 o 
   7   4   3       73.35       74.13      2.58 o 
   8   4   3       74.96       63.01      2.66 o 
   9   4   3       13.88       14.62      2.01 o 
  10   4   3       43.73       39.65      2.76 o 
  11   4   3       13.87       17.92      2.27 o 
  12   4   3       10.04       10.58      2.02 o 
 -12   5   3        0.92        2.80      1.41 o 
 -11   5   3        1.90        3.16      1.29 o 
 -10   5   3      123.07      115.22      4.03 o 
  -9   5   3        0.24        0.52      0.86 o 
  -8   5   3       14.21       11.10      1.47 o 
  -7   5   3      103.20      105.68      3.06 o 
  -6   5   3      256.88      246.97      6.43 o 
  -5   5   3      308.38      330.63      4.05 o 
  -4   5   3       35.76       30.99      1.23 o 
  -3   5   3       33.10       28.34      1.17 o 
  -2   5   3      556.91      591.45      6.98 o 
  -1   5   3       81.59       68.94      1.67 o 
   0   5   3        2.13        3.43      0.58 o 
   1   5   3      621.41      641.55     11.49 o 
   2   5   3      729.67      711.27     10.98 o 
   3   5   3       97.73       90.10      1.90 o 
   4   5   3      102.47      119.29      2.12 o 
   5   5   3      193.71      192.45      3.71 o 
   6   5   3       70.59       79.96      2.50 o 
   7   5   3      318.44      291.87     11.67 o 
   8   5   3       15.51       15.91      1.62 o 
   9   5   3       49.75       49.26      3.64 o 
  10   5   3        1.70        3.05      1.35 o 
  11   5   3       59.02       55.65      3.48 o 
  12   5   3        0.16        1.69      1.35 o 
 -12   6   3       12.67       16.82      2.62 o 
 -11   6   3        0.28        1.09      1.15 o 
 -10   6   3        4.21        3.18      1.25 o 
  -9   6   3        3.55        6.42      1.47 o 
  -8   6   3      286.27      263.90      6.24 o 
  -7   6   3      487.72      460.88     19.21 o 
  -6   6   3       10.28        7.74      1.26 o 
  -5   6   3       40.12       41.34      1.58 o 
  -4   6   3      214.83      213.08      3.36 o 
  -3   6   3       66.80       69.73      1.90 o 
  -2   6   3      136.04      123.17      2.46 o 
  -1   6   3       88.79       80.93      1.99 o 
   0   6   3        3.11        3.17      0.67 o 
   1   6   3        5.93        5.87      0.78 o 
   2   6   3       85.87       82.72      2.17 o 
   3   6   3        1.07        0.84      0.60 o 
   4   6   3        0.86        2.25      0.83 o 
   5   6   3       45.62       33.59      1.83 o 
   6   6   3      159.41      147.20      3.59 o 
   7   6   3        1.57        1.92      1.03 o 
   8   6   3       24.98       22.22      1.91 o 
   9   6   3        8.26        9.71      1.64 o 
  10   6   3        5.36        3.73      1.47 o 
  11   6   3        0.05        0.72      1.33 o 
 -11   7   3        3.64        5.48      1.56 o 
 -10   7   3        0.18        0.09      1.12 o 
  -9   7   3       13.35       12.28      1.90 o 
  -8   7   3        0.19        2.49      1.12 o 
  -7   7   3      446.06      427.72     10.57 o 
  -6   7   3       31.26       31.74      2.13 o 
  -5   7   3       89.43       84.31      2.92 o 
  -4   7   3       82.10       83.93      2.30 o 
  -3   7   3       55.07       53.26      1.84 o 
  -2   7   3      251.92      266.97      3.86 o 
  -1   7   3      306.52      314.98      6.32 o 
   0   7   3      407.40      409.13      5.11 o 
   1   7   3        0.15        1.40      0.74 o 
   2   7   3       31.66       33.82      1.66 o 
   3   7   3       20.95       19.56      1.55 o 
   4   7   3       68.65       87.68      2.94 o 
   5   7   3       18.92       17.22      1.58 o 
   6   7   3       98.86       98.37      3.21 o 
   7   7   3       60.11       49.28      2.73 o 
   8   7   3        3.16        2.89      1.26 o 
   9   7   3       12.57       11.27      1.85 o 
  10   7   3       11.54       14.73      2.37 o 
 -10   8   3        2.29        2.75      1.40 o 
  -9   8   3       17.75       16.53      2.14 o 
  -8   8   3        4.93        3.85      1.26 o 
  -7   8   3        0.30        0.01      0.92 o 
  -6   8   3       28.97       25.37      1.95 o 
  -5   8   3       10.40        9.66      1.48 o 
  -4   8   3       32.30       30.24      1.76 o 
  -3   8   3       23.96       22.20      1.40 o 
  -2   8   3        0.28        0.86      0.74 o 
  -1   8   3       53.24       53.23      1.95 o 
   0   8   3      101.12       92.93      2.76 o 
   1   8   3        7.75        9.38      1.27 o 
   2   8   3       26.07       25.02      1.59 o 
   3   8   3       34.74       29.97      1.95 o 
   4   8   3      327.77      290.86      5.52 o 
   5   8   3      218.52      189.64      4.56 o 
   6   8   3       25.04       24.02      1.93 o 
   7   8   3       32.63       26.72      2.28 o 
   8   8   3        0.48        1.93      1.23 o 
   9   8   3        2.81        4.33      1.45 o 
  -8   9   3        8.83       11.18      2.00 o 
  -7   9   3       11.92       13.83      1.82 o 
  -6   9   3        4.39        5.31      1.39 o 
  -5   9   3        0.18       -0.16      1.02 o 
  -4   9   3        3.52        4.87      1.28 o 
  -3   9   3        8.23       10.32      1.27 o 
  -2   9   3      132.70      134.51      4.18 o 
  -1   9   3      260.12      257.49      4.79 o 
   0   9   3       28.17       27.98      1.81 o 
   1   9   3       16.21       15.24      1.48 o 
   2   9   3      211.10      189.11      4.63 o 
   3   9   3       53.60       50.07      2.54 o 
   4   9   3        8.54        7.20      1.40 o 
   5   9   3       33.67       29.76      2.14 o 
   6   9   3        0.25        0.47      1.10 o 
   7   9   3       44.12       37.72      2.73 o 
   8   9   3        0.46        1.81      1.28 o 
  -6  10   3        0.01        0.18      1.25 o 
  -5  10   3       11.74       14.00      1.87 o 
  -4  10   3        3.52        3.42      1.42 o 
  -3  10   3        4.22        4.75      1.42 o 
  -2  10   3        0.49        2.13      1.05 o 
  -1  10   3       46.47       45.00      2.47 o 
   0  10   3        6.84        9.19      1.43 o 
   1  10   3       10.79       10.37      1.78 o 
   2  10   3       92.92       95.67      3.57 o 
   3  10   3       23.64       25.11      2.04 o 
   4  10   3       16.06       18.45      1.99 o 
   5  10   3        2.29        2.42      1.19 o 
   6  10   3       11.85       10.42      1.96 o 
  -3  11   3       13.65       17.39      2.31 o 
  -2  11   3        7.31        9.97      1.89 o 
  -1  11   3       10.58       13.60      1.87 o 
   0  11   3        2.20        1.84      1.39 o 
   1  11   3       57.46       57.41      2.99 o 
   2  11   3        0.50        1.80      1.20 o 
   3  11   3        4.23        6.98      1.60 o 
 -14   0   4       31.52       24.46      5.28 o 
 -13   0   4        0.72        1.42      2.64 o 
 -12   0   4       20.40       24.48      3.30 o 
 -11   0   4       16.40       11.90      2.64 o 
 -10   0   4       24.10       27.38      1.94 o 
  -9   0   4       33.80       38.28      2.14 o 
  -8   0   4      474.46      445.19      6.39 o 
  -7   0   4       35.00       36.88      1.85 o 
  -6   0   4        0.95        2.99      0.79 o 
  -5   0   4      713.95      716.77      6.65 o 
  -4   0   4      340.17      383.48      5.98 o 
  -3   0   4      199.61      232.31      3.65 o 
  -2   0   4      736.34      705.13     25.91 o 
  -1   0   4     1568.26     1767.85     60.80 o 
   0   0   4      213.30      187.02      3.50 o 
   1   0   4     9325.57     9375.05    138.93 o 
   2   0   4      714.28      623.80      6.62 o 
   3   0   4      397.58      364.93     10.29 o 
   4   0   4     1443.73     1630.00     37.45 o 
   5   0   4       63.71       86.29      3.40 o 
   6   0   4      409.29      400.58     15.44 o 
   7   0   4        0.07        1.25      0.90 o 
   8   0   4        0.04       -0.11      0.85 o 
   9   0   4       64.80       67.57      4.94 o 
  10   0   4      311.13      344.15     36.59 o 
  11   0   4       60.13       53.13      4.48 o 
  12   0   4        1.56        1.23      1.71 o 
  13   0   4       53.73       59.76      5.33 o 
 -13   1   4       33.27       35.31      3.34 o 
 -12   1   4        0.63       -0.07      1.33 o 
 -11   1   4       24.40       26.61      1.95 o 
 -10   1   4       99.35       90.55      2.56 o 
  -9   1   4       59.71       67.62      1.94 o 
  -8   1   4      125.11      126.99      2.46 o 
  -7   1   4      189.75      202.84      2.89 o 
  -6   1   4      741.97      778.92      5.24 o 
  -5   1   4       17.98       12.97      0.70 o 
  -4   1   4        3.12        7.22      0.53 o 
  -3   1   4       49.98       50.51      1.36 o 
  -2   1   4        0.40        0.25      0.24 o 
  -1   1   4       63.59       49.16      1.33 o 
   0   1   4       37.03       38.18      0.98 o 
   1   1   4      237.73      213.65      2.21 o 
   2   1   4       40.18       32.75      0.94 o 
   3   1   4      444.59      503.95      8.30 o 
   4   1   4      209.51      208.13      3.82 o 
   5   1   4        0.73        1.84      0.43 o 
   6   1   4      158.90      174.41      4.36 o 
   7   1   4       40.56       41.55      1.39 o 
   8   1   4        0.08        1.35      0.71 o 
   9   1   4       89.03       83.95      3.01 o 
  10   1   4        2.25        1.51      0.95 o 
  11   1   4        8.19        8.69      1.78 o 
  12   1   4       49.02       47.82      3.16 o 
  13   1   4       13.26       15.87      2.69 o 
 -13   2   4        7.03        7.24      2.17 o 
 -12   2   4       54.38       51.80      3.21 o 
 -11   2   4        0.43        2.20      1.00 o 
 -10   2   4      117.29      106.46      2.82 o 
  -9   2   4        8.87       10.10      1.18 o 
  -8   2   4       58.41       53.95      1.89 o 
  -7   2   4       35.89       31.70      1.30 o 
  -6   2   4      692.95      756.92      6.83 o 
  -5   2   4       59.04       44.81      1.51 o 
  -4   2   4      162.37      170.92      2.68 o 
  -3   2   4      380.30      394.36      4.37 o 
  -2   2   4     1106.40     1091.64     17.41 o 
  -1   2   4      385.47      379.87      4.95 o 
   0   2   4      714.92      635.32     10.36 o 
   1   2   4      533.63      536.53      7.75 o 
   2   2   4       31.10       21.12      1.04 o 
   3   2   4     2387.98     2486.33     49.00 o 
   4   2   4      396.58      436.77      7.14 o 
   5   2   4      302.41      307.39      5.29 o 
   6   2   4        5.22        8.20      0.66 o 
   7   2   4      224.62      212.61      4.45 o 
   8   2   4       24.19       25.95      1.76 o 
   9   2   4        0.46        0.29      0.89 o 
  10   2   4        7.97        9.04      1.54 o 
  11   2   4      258.64      248.17     10.02 o 
  12   2   4        1.43        1.30      1.46 o 
  13   2   4        6.72        8.22      2.28 o 
 -13   3   4        8.01        7.81      1.96 o 
 -12   3   4        3.12        4.57      1.58 o 
 -11   3   4       88.15       86.00      3.90 o 
 -10   3   4       10.56       12.41      1.74 o 
  -9   3   4        8.28        9.57      1.21 o 
  -8   3   4       70.84       66.48      2.15 o 
  -7   3   4       74.97       63.76      2.02 o 
  -6   3   4       38.08       42.96      1.34 o 
  -5   3   4       42.19       41.73      1.52 o 
  -4   3   4      312.43      332.19      3.92 o 
  -3   3   4     1363.73     1431.63     20.65 o 
  -2   3   4       70.00       64.80      1.38 o 
  -1   3   4     3149.71     3517.63     46.86 o 
   0   3   4      434.38      483.15      7.10 o 
   1   3   4      218.69      238.43      2.99 o 
   2   3   4        1.97       -0.07      0.39 o 
   3   3   4     2508.24     2685.88     54.63 o 
   4   3   4      269.65      281.24      5.68 o 
   5   3   4       23.80       15.45      0.91 o 
   6   3   4        0.40        0.27      0.48 o 
   7   3   4        3.39        3.18      0.83 o 
   8   3   4       36.16       37.98      2.00 o 
   9   3   4        1.06        1.55      1.13 o 
  10   3   4       27.78       27.85      2.40 o 
  11   3   4        8.79        9.15      1.85 o 
  12   3   4        0.00        1.17      1.23 o 
  13   3   4        3.51        5.28      3.45 o 
 -13   4   4        9.39       11.27      2.17 o 
 -12   4   4        0.28        0.54      1.28 o 
 -11   4   4        7.76        6.20      1.51 o 
 -10   4   4        2.51        3.66      1.27 o 
  -9   4   4       39.09       37.15      2.32 o 
  -8   4   4        1.08        1.63      0.78 o 
  -7   4   4      291.34      305.29      4.41 o 
  -6   4   4      141.06      134.23      2.86 o 
  -5   4   4       22.15       18.22      0.90 o 
  -4   4   4      103.00      131.04      2.68 o 
  -3   4   4        9.93       12.99      0.78 o 
  -2   4   4      671.72      767.08      8.45 o 
  -1   4   4        0.43        0.02      0.36 o 
   0   4   4       81.24       88.58      2.10 o 
   1   4   4       32.67       33.35      1.29 o 
   2   4   4      586.65      602.58     11.46 o 
   3   4   4      112.50       94.76      2.52 o 
   4   4   4      223.90      229.29      5.20 o 
   5   4   4        5.62        7.03      0.99 o 
   6   4   4      270.23      272.43      7.27 o 
   7   4   4        2.57        1.58      0.90 o 
   8   4   4      108.87      115.19      4.33 o 
   9   4   4        2.14        2.52      1.24 o 
  10   4   4       14.74       11.71      1.99 o 
  11   4   4        1.47        1.75      1.27 o 
  12   4   4        1.26        1.66      1.35 o 
 -12   5   4        0.00        0.03      1.17 o 
 -11   5   4        2.86        2.70      1.20 o 
 -10   5   4       18.24       16.51      1.94 o 
  -9   5   4       72.48       64.01      2.69 o 
  -8   5   4       42.27       37.28      2.07 o 
  -7   5   4       23.00       26.07      1.50 o 
  -6   5   4      212.84      221.66      3.82 o 
  -5   5   4       18.40       17.01      1.21 o 
  -4   5   4        6.49        6.41      0.77 o 
  -3   5   4      124.45      127.89      2.35 o 
  -2   5   4      176.75      182.79      2.89 o 
  -1   5   4      237.51      236.46      3.08 o 
   0   5   4       45.79       44.53      1.35 o 
   1   5   4       88.36       95.82      2.52 o 
   2   5   4      186.29      164.84      3.17 o 
   3   5   4      194.71      187.30      3.78 o 
   4   5   4       10.67       11.00      0.97 o 
   5   5   4      212.52      203.03      6.31 o 
   6   5   4        7.38        3.52      0.92 o 
   7   5   4      105.41       95.22      3.38 o 
   8   5   4       98.71       86.64      3.33 o 
   9   5   4        6.44        7.19      1.69 o 
  10   5   4        1.92        3.14      1.44 o 
  11   5   4        3.62        4.31      1.64 o 
  12   5   4        5.96        8.62      2.02 o 
 -11   6   4        2.10        3.74      1.38 o 
 -10   6   4        1.76        2.94      1.23 o 
  -9   6   4       50.82       56.04      2.65 o 
  -8   6   4       29.70       30.82      2.04 o 
  -7   6   4        0.00        1.09      0.86 o 
  -6   6   4        0.96        2.80      0.86 o 
  -5   6   4       40.81       38.96      1.76 o 
  -4   6   4        0.18        0.72      0.57 o 
  -3   6   4        0.01        0.41      0.54 o 
  -2   6   4      123.17      118.99      2.45 o 
  -1   6   4       17.83       20.42      1.14 o 
   0   6   4       25.16       28.27      1.34 o 
   1   6   4      205.98      220.09      3.68 o 
   2   6   4       10.01       10.12      1.09 o 
   3   6   4        0.00        0.40      0.62 o 
   4   6   4       47.85       44.87      2.04 o 
   5   6   4        0.29        1.09      0.80 o 
   6   6   4        2.99       -0.06      0.89 o 
   7   6   4      127.90      116.02      4.42 o 
   8   6   4        9.37       11.48      1.63 o 
   9   6   4        7.30        4.53      1.53 o 
  10   6   4        0.09        1.18      1.34 o 
  11   6   4        4.05        7.20      1.92 o 
 -10   7   4        0.05       -0.10      1.11 o 
  -9   7   4        2.79        2.25      1.10 o 
  -8   7   4       61.00       60.57      2.92 o 
  -7   7   4        1.78        2.51      1.08 o 
  -6   7   4       44.34       38.07      2.19 o 
  -5   7   4       75.17       81.82      2.60 o 
  -4   7   4      109.61      103.61      3.04 o 
  -3   7   4       39.40       40.60      1.66 o 
  -2   7   4        9.51        9.25      1.07 o 
  -1   7   4      103.27      102.18      2.46 o 
   0   7   4      410.60      412.26      6.91 o 
   1   7   4      105.64       91.96      2.62 o 
   2   7   4      187.86      184.77      3.64 o 
   3   7   4        1.33        1.48      0.97 o 
   4   7   4       15.78       12.90      1.54 o 
   5   7   4        0.29        0.58      0.83 o 
   6   7   4      101.36       94.96      3.64 o 
   7   7   4       52.06       47.87      2.74 o 
   8   7   4        4.29        5.22      1.45 o 
   9   7   4        4.29        4.97      1.51 o 
  10   7   4        4.45        4.42      1.69 o 
  -9   8   4       37.69       38.75      2.79 o 
  -8   8   4        0.99        0.57      1.06 o 
  -7   8   4        2.34        3.07      1.16 o 
  -6   8   4       37.45       40.89      2.36 o 
  -5   8   4      124.24      126.66      3.78 o 
  -4   8   4        9.93       11.02      1.33 o 
  -3   8   4      349.92      348.68      5.72 o 
  -2   8   4        0.09        1.19      0.81 o 
  -1   8   4        9.15        9.89      1.27 o 
   0   8   4      240.25      226.78      4.29 o 
   1   8   4      180.95      176.49      3.82 o 
   2   8   4       83.83       75.12      2.86 o 
   3   8   4        1.72        1.79      1.00 o 
   4   8   4        5.32        7.62      1.38 o 
   5   8   4        2.63        3.84      1.16 o 
   6   8   4        3.51        7.54      1.60 o 
   7   8   4        2.29        2.10      1.17 o 
   8   8   4        0.47        1.30      1.17 o 
   9   8   4       16.67       16.94      2.24 o 
  -8   9   4        0.47        0.27      1.12 o 
  -7   9   4        7.68        8.37      1.63 o 
  -6   9   4        1.95        2.28      1.17 o 
  -5   9   4        4.21        5.80      1.39 o 
  -4   9   4        5.25        3.52      1.31 o 
  -3   9   4        0.94        0.57      0.93 o 
  -2   9   4       43.59       45.26      2.44 o 
  -1   9   4      115.78      124.94      3.71 o 
   0   9   4      101.41       99.61      3.13 o 
   1   9   4      116.45      123.63      3.80 o 
   2   9   4        5.24        9.73      1.54 o 
   3   9   4        4.08        6.48      1.40 o 
   4   9   4        0.16        0.71      1.01 o 
   5   9   4        0.08       -0.13      0.92 o 
   6   9   4        0.02        0.93      1.18 o 
   7   9   4       15.92       13.44      2.12 o 
  -6  10   4        9.55       11.08      1.98 o 
  -5  10   4        9.84       10.62      1.97 o 
  -4  10   4       17.82       21.44      2.22 o 
  -3  10   4        8.80        7.33      1.67 o 
  -2  10   4        0.24        0.89      1.07 o 
  -1  10   4       41.68       41.23      2.47 o 
   0  10   4      103.99      101.19      3.64 o 
   1  10   4       17.24       19.78      1.95 o 
   2  10   4        3.77        4.08      1.31 o 
   3  10   4        2.76        1.68      1.07 o 
   4  10   4        1.68        2.20      1.24 o 
   5  10   4        0.03        0.70      1.10 o 
  -2  11   4        6.74        7.53      1.75 o 
  -1  11   4       67.48       76.22      3.81 o 
   0  11   4        0.83        1.63      1.34 o 
   1  11   4       24.04       28.06      2.28 o 
   2  11   4        3.78        2.16      2.40 o 
 -13   1   5        0.66        1.27      1.45 o 
 -12   1   5        0.36        0.29      1.28 o 
 -11   1   5       10.01       11.01      1.57 o 
 -10   1   5       17.97       18.59      1.41 o 
  -9   1   5        3.91        4.43      0.94 o 
  -8   1   5       15.62       13.48      1.14 o 
  -7   1   5       65.54       60.24      1.66 o 
  -6   1   5      218.70      224.98      2.86 o 
  -5   1   5      123.01      119.39      1.91 o 
  -4   1   5      208.62      224.75      4.01 o 
  -3   1   5        0.31        2.09      0.40 o 
  -2   1   5     1569.14     1833.34     33.01 o 
  -1   1   5      151.74      152.69      2.11 o 
   0   1   5        0.30        0.30      0.32 o 
   1   1   5       10.60       12.42      0.68 o 
   2   1   5       78.37       88.93      1.64 o 
   3   1   5      438.13      397.40      5.74 o 
   4   1   5        8.76        8.62      0.69 o 
   5   1   5       60.39       70.60      1.79 o 
   6   1   5       14.91       18.35      0.91 o 
   7   1   5       80.19       73.50      2.84 o 
   8   1   5       29.63       23.69      1.68 o 
   9   1   5      254.67      264.99      6.43 o 
  10   1   5       72.49       74.50      3.07 o 
  11   1   5      139.85      145.67      5.02 o 
  12   1   5        6.15        5.94      2.03 o 
  13   1   5       15.43       13.30      2.69 o 
 -13   2   5        0.98        1.87      1.71 o 
 -12   2   5       13.64       14.68      2.51 o 
 -11   2   5        0.43        2.09      1.05 o 
 -10   2   5        2.86        4.25      1.01 o 
  -9   2   5      467.95      452.15      5.67 o 
  -8   2   5       60.56       53.76      2.00 o 
  -7   2   5       87.32       86.59      2.35 o 
  -6   2   5       23.64       23.08      1.26 o 
  -5   2   5      227.30      242.07      4.39 o 
  -4   2   5      929.74      963.03     11.22 o 
  -3   2   5     1195.91     1282.39     16.43 o 
  -2   2   5      655.00      753.77     14.08 o 
  -1   2   5       19.91       18.33      0.82 o 
   0   2   5      388.49      370.75      6.09 o 
   1   2   5      385.20      403.39      4.32 o 
   2   2   5        9.56        7.42      0.63 o 
   3   2   5       16.93       15.67      0.86 o 
   4   2   5     1721.13     1890.15     33.63 o 
   5   2   5       64.81       59.68      1.48 o 
   6   2   5       92.23       95.88      3.04 o 
   7   2   5        8.04        6.73      0.86 o 
   8   2   5       82.58       91.90      5.08 o 
   9   2   5       50.99       52.75      2.92 o 
  10   2   5      193.64      180.56      5.96 o 
  11   2   5        1.37        3.07      1.38 o 
  12   2   5        1.93        1.67      1.58 o 
 -13   3   5       19.70       19.35      3.10 o 
 -12   3   5        3.51        5.74      1.67 o 
 -11   3   5      103.50      100.41      3.77 o 
 -10   3   5        4.09        2.99      1.07 o 
  -9   3   5      253.13      273.84      4.55 o 
  -8   3   5       90.66       87.53      2.57 o 
  -7   3   5       20.20       19.86      1.31 o 
  -6   3   5       10.83        8.30      1.00 o 
  -5   3   5        0.02        0.60      0.52 o 
  -4   3   5      847.46      938.17      9.29 o 
  -3   3   5       91.36       91.76      2.25 o 
  -2   3   5        0.68        1.75      0.43 o 
  -1   3   5       20.25       20.22      0.88 o 
   0   3   5       97.98       97.65      1.90 o 
   1   3   5      467.16      479.74     10.04 o 
   2   3   5     1726.77     1752.81     25.06 o 
   3   3   5      332.16      299.45      6.85 o 
   4   3   5      144.26      155.42      3.43 o 
   5   3   5      417.91      430.03      7.79 o 
   6   3   5       39.76       36.21      2.14 o 
   7   3   5       15.76       16.22      1.45 o 
   8   3   5       14.10       13.33      1.76 o 
   9   3   5      172.50      146.33      6.79 o 
  10   3   5       37.39       31.77      2.57 o 
  11   3   5        8.27        7.02      1.67 o 
  12   3   5        9.38        7.56      2.09 o 
 -12   4   5        0.18        0.82      1.30 o 
 -11   4   5        8.04        7.69      1.60 o 
 -10   4   5        9.02        7.61      1.35 o 
  -9   4   5       20.91       18.64      1.62 o 
  -8   4   5        4.30        7.27      1.12 o 
  -7   4   5      245.61      237.99      4.43 o 
  -6   4   5       40.44       33.69      1.62 o 
  -5   4   5       11.56       12.02      1.09 o 
  -4   4   5       24.68       19.66      1.19 o 
  -3   4   5       26.92       30.52      1.07 o 
  -2   4   5      119.92      105.30      2.03 o 
  -1   4   5       82.36       87.03      2.12 o 
   0   4   5       14.34       15.93      0.84 o 
   1   4   5     1543.93     1528.88     23.48 o 
   2   4   5     1090.48     1127.11     21.03 o 
   3   4   5        1.93        1.93      0.62 o 
   4   4   5        9.23        7.58      0.95 o 
   5   4   5      246.48      221.16      5.42 o 
   6   4   5        7.55        6.40      1.24 o 
   7   4   5      138.90      133.53      4.72 o 
   8   4   5      181.24      172.89      5.24 o 
   9   4   5        4.87        5.08      1.46 o 
  10   4   5       43.53       47.10      3.14 o 
  11   4   5        3.02        2.12      1.36 o 
  12   4   5        0.38        1.17      1.31 o 
 -12   5   5        1.08        3.03      1.36 o 
 -11   5   5        6.85        8.58      1.72 o 
 -10   5   5        0.26       -0.30      0.98 o 
  -9   5   5        3.02        3.13      1.07 o 
  -8   5   5       12.66       12.07      1.53 o 
  -7   5   5        0.74        1.69      0.76 o 
  -6   5   5       13.26       13.17      1.19 o 
  -5   5   5        0.92        1.06      0.66 o 
  -4   5   5       64.31       69.21      2.17 o 
  -3   5   5       38.01       35.73      1.32 o 
  -2   5   5        6.56        8.54      0.86 o 
  -1   5   5       67.99       74.96      1.83 o 
   0   5   5        8.40        8.59      0.80 o 
   1   5   5      169.20      157.40      3.03 o 
   2   5   5       64.72       58.61      1.90 o 
   3   5   5       29.05       31.62      1.47 o 
   4   5   5       44.21       34.49      1.92 o 
   5   5   5        3.55        4.00      0.96 o 
   6   5   5       35.08       36.87      2.18 o 
   7   5   5        9.68        8.98      1.54 o 
   8   5   5      115.28      119.51      4.00 o 
   9   5   5       24.39       24.16      2.39 o 
  10   5   5       25.96       26.98      2.57 o 
  11   5   5        6.51        6.21      1.75 o 
 -11   6   5        0.74        1.83      1.26 o 
 -10   6   5        5.01        7.34      1.59 o 
  -9   6   5        4.40        6.25      1.31 o 
  -8   6   5        0.41        1.04      0.95 o 
  -7   6   5        3.00        4.04      1.10 o 
  -6   6   5       16.77       20.68      1.50 o 
  -5   6   5       38.73       36.54      1.80 o 
  -4   6   5        1.57        0.89      0.67 o 
  -3   6   5      121.71      110.28      2.78 o 
  -2   6   5       43.21       38.04      1.51 o 
  -1   6   5      357.65      346.77      5.30 o 
   0   6   5        0.04       -0.21      0.59 o 
   1   6   5       31.15       31.95      1.57 o 
   2   6   5        4.19        5.69      0.96 o 
   3   6   5      105.28      112.95      2.77 o 
   4   6   5        0.20        0.44      0.76 o 
   5   6   5        1.46       -0.11      0.75 o 
   6   6   5      208.80      159.44      4.50 o 
   7   6   5        1.38        2.53      1.13 o 
   8   6   5       26.74       23.45      2.05 o 
   9   6   5       19.57       18.95      2.32 o 
  10   6   5        5.65        6.72      1.75 o 
 -10   7   5        0.00        0.99      1.19 o 
  -9   7   5        0.07        0.11      1.06 o 
  -8   7   5        0.20        0.15      0.96 o 
  -7   7   5       96.96       85.41      3.21 o 
  -6   7   5       13.93       11.73      1.61 o 
  -5   7   5       32.73       36.55      1.88 o 
  -4   7   5      125.73      138.39      3.36 o 
  -3   7   5       29.24       27.45      1.61 o 
  -2   7   5       18.15       18.61      1.37 o 
  -1   7   5      581.60      552.00     11.68 o 
   0   7   5      118.79      109.16      5.06 o 
   1   7   5      255.26      246.21      4.30 o 
   2   7   5       24.15       21.31      1.51 o 
   3   7   5      265.75      234.36      5.36 o 
   4   7   5       80.82       76.60      2.86 o 
   5   7   5      287.28      289.43      7.20 o 
   6   7   5        6.11        5.05      1.38 o 
   7   7   5        0.95        0.81      1.05 o 
   8   7   5       17.50       14.96      1.97 o 
   9   7   5        4.32        6.84      1.77 o 
  -9   8   5        2.99        4.88      1.41 o 
  -8   8   5        0.75        1.47      1.16 o 
  -7   8   5       14.06       19.29      1.92 o 
  -6   8   5       40.66       45.55      2.50 o 
  -5   8   5        1.62        1.66      1.01 o 
  -4   8   5       12.05       14.75      1.44 o 
  -3   8   5        0.03        0.21      0.84 o 
  -2   8   5       32.86       28.15      1.90 o 
  -1   8   5       40.99       40.74      1.99 o 
   0   8   5        0.82        0.52      0.78 o 
   1   8   5      218.04      213.93      4.57 o 
   2   8   5        2.33        2.62      1.02 o 
   3   8   5       49.47       44.65      2.34 o 
   4   8   5       52.05       41.33      2.31 o 
   5   8   5       15.90       20.62      1.84 o 
   6   8   5        4.83        4.57      1.37 o 
   7   8   5       18.23       13.66      2.06 o 
   8   8   5       25.23       24.05      2.35 o 
  -7   9   5       21.52       22.04      2.16 o 
  -6   9   5       85.36       84.57      3.89 o 
  -5   9   5       23.81       25.48      2.35 o 
  -4   9   5        0.36        0.70      1.12 o 
  -3   9   5        8.88        9.57      1.51 o 
  -2   9   5        0.28        0.81      0.97 o 
  -1   9   5       16.43       14.08      1.77 o 
   0   9   5       21.85       18.96      1.66 o 
   1   9   5       80.70       77.56      3.15 o 
   2   9   5       27.83       29.51      2.11 o 
   3   9   5       75.47       73.56      3.12 o 
   4   9   5        3.51        3.87      1.22 o 
   5   9   5       16.75       17.00      1.93 o 
   6   9   5       10.64       12.56      2.03 o 
   7   9   5        3.90        2.25      1.33 o 
  -5  10   5        4.76        4.51      1.59 o 
  -4  10   5        2.71        2.90      1.46 o 
  -3  10   5        5.92        5.13      1.58 o 
  -2  10   5        1.28        1.72      1.15 o 
  -1  10   5       17.36       18.23      2.01 o 
   0  10   5        0.41        0.80      1.23 o 
   1  10   5       32.06       35.11      2.37 o 
   2  10   5        0.00        0.07      1.21 o 
   3  10   5        0.92        2.07      1.16 o 
   4  10   5        5.85        5.52      1.42 o 
 -13   0   6        0.06       -0.10      2.64 o 
 -12   0   6       28.45       32.88      5.38 o 
 -11   0   6        5.08        6.74      1.81 o 
 -10   0   6       51.67       43.59      3.14 o 
  -9   0   6      111.07      114.03      4.67 o 
  -8   0   6      164.57      171.66      5.48 o 
  -7   0   6       22.01       16.59      1.45 o 
  -6   0   6       50.17       49.86      2.09 o 
  -5   0   6      189.31      190.97      5.14 o 
  -4   0   6      489.67      531.21     21.74 o 
  -3   0   6        0.55        0.44      0.55 o 
  -2   0   6      416.24      431.90     13.40 o 
  -1   0   6      622.87      605.54     14.23 o 
   0   0   6      101.83      141.62      3.13 o 
   1   0   6      214.64      225.04      3.93 o 
   2   0   6      858.56      843.36      7.68 o 
   3   0   6      126.63      118.00      2.97 o 
   4   0   6       36.37       30.51      1.63 o 
   5   0   6      398.28      391.87     14.33 o 
   6   0   6      639.36      666.15     25.43 o 
   7   0   6      116.07      129.75      8.55 o 
   8   0   6        5.82        7.29      1.62 o 
   9   0   6      431.27      462.87     28.12 o 
  10   0   6       33.65       39.13      3.86 o 
  11   0   6      209.80      187.27     12.59 o 
  12   0   6      177.46      169.91     12.59 o 
 -13   1   6        4.16        6.38      2.12 o 
 -12   1   6        0.00        0.93      1.46 o 
 -11   1   6       14.57       14.96      1.61 o 
 -10   1   6        5.91        7.16      1.30 o 
  -9   1   6       44.72       35.90      2.02 o 
  -8   1   6       27.63       26.65      1.54 o 
  -7   1   6      619.36      622.43      8.96 o 
  -6   1   6        1.89        0.84      0.56 o 
  -5   1   6      367.20      389.54      3.94 o 
  -4   1   6        5.72        7.38      0.63 o 
  -3   1   6       88.99       87.21      2.15 o 
  -2   1   6      765.41      831.45     19.41 o 
  -1   1   6      470.52      452.51      7.91 o 
   0   1   6     1210.03     1253.84     15.45 o 
   1   1   6       46.20       40.55      1.25 o 
   2   1   6      315.30      301.64      3.36 o 
   3   1   6      105.73      105.31      1.99 o 
   4   1   6      520.14      553.15      7.97 o 
   5   1   6        8.41       11.44      0.95 o 
   6   1   6      644.19      695.77     17.93 o 
   7   1   6       27.69       33.66      1.68 o 
   8   1   6      217.18      214.61      4.70 o 
   9   1   6        9.61        8.16      1.43 o 
  10   1   6       10.67       10.72      1.87 o 
  11   1   6        1.48        2.76      1.67 o 
  12   1   6       10.24       10.34      2.51 o 
 -13   2   6        0.07       -0.35      1.49 o 
 -12   2   6        0.17        2.14      1.64 o 
 -11   2   6       47.65       47.05      2.69 o 
 -10   2   6        9.92       10.02      1.49 o 
  -9   2   6      109.48      103.98      2.93 o 
  -8   2   6      106.18       94.76      2.70 o 
  -7   2   6      283.42      275.87      4.30 o 
  -6   2   6       64.72       66.88      2.10 o 
  -5   2   6       45.24       44.49      1.69 o 
  -4   2   6        5.70        4.64      0.75 o 
  -3   2   6      473.24      534.31      8.48 o 
  -2   2   6      396.77      396.24      7.37 o 
  -1   2   6       98.29       88.52      1.78 o 
   0   2   6        0.90        0.74      0.43 o 
   1   2   6        0.10        0.47      0.39 o 
   2   2   6       34.37       28.37      1.07 o 
   3   2   6      540.66      608.73     11.78 o 
   4   2   6       94.96      100.12      1.97 o 
   5   2   6       21.94       24.81      1.16 o 
   6   2   6      160.69      157.04      4.02 o 
   7   2   6      109.28       96.54      6.70 o 
   8   2   6       19.29       14.82      1.84 o 
   9   2   6        9.30       10.92      1.86 o 
  10   2   6        0.91        0.84      1.12 o 
  11   2   6        0.02        0.43      1.19 o 
  12   2   6        3.66        4.38      1.82 o 
 -12   3   6        0.08        1.54      1.37 o 
 -11   3   6       24.28       17.17      2.24 o 
 -10   3   6       43.25       42.01      2.06 o 
  -9   3   6        6.09        6.55      1.14 o 
  -8   3   6       18.30       18.46      1.43 o 
  -7   3   6       14.94       14.16      1.32 o 
  -6   3   6        1.73        0.97      0.66 o 
  -5   3   6      294.64      307.00      6.59 o 
  -4   3   6       13.42       11.43      1.01 o 
  -3   3   6        0.58        1.37      0.56 o 
  -2   3   6        0.59        0.22      0.37 o 
  -1   3   6       81.99       82.36      1.76 o 
   0   3   6      572.09      587.71      8.51 o 
   1   3   6        7.10        6.68      0.65 o 
   2   3   6     1242.22     1339.24     22.66 o 
   3   3   6        5.64        8.44      0.91 o 
   4   3   6      233.62      241.43      5.86 o 
   5   3   6       59.64       63.88      1.92 o 
   6   3   6        6.35        7.00      1.24 o 
   7   3   6       46.67       46.86      2.32 o 
   8   3   6        0.38       -0.09      1.02 o 
   9   3   6        0.02        0.48      1.05 o 
  10   3   6        0.53        1.50      1.25 o 
  11   3   6        0.09        0.62      1.31 o 
  12   3   6        1.38        2.17      1.51 o 
 -12   4   6        0.45        1.19      1.41 o 
 -11   4   6        0.23        0.78      1.10 o 
 -10   4   6        1.01        1.75      0.97 o 
  -9   4   6        0.03        0.32      0.76 o 
  -8   4   6       31.27       29.81      1.71 o 
  -7   4   6       13.93       12.69      1.29 o 
  -6   4   6       37.74       38.06      1.77 o 
  -5   4   6       16.44       20.02      1.31 o 
  -4   4   6      135.39      132.80      2.93 o 
  -3   4   6       29.45       30.34      1.44 o 
  -2   4   6      200.84      225.14      3.80 o 
  -1   4   6      170.39      178.64      4.21 o 
   0   4   6      553.71      559.33     11.75 o 
   1   4   6       13.69       12.59      1.05 o 
   2   4   6       44.72       45.15      1.69 o 
   3   4   6       38.24       35.68      1.56 o 
   4   4   6       19.40       15.33      1.12 o 
   5   4   6      115.60      106.73      2.90 o 
   6   4   6       64.95       62.73      2.70 o 
   7   4   6        0.18        0.41      0.82 o 
   8   4   6       10.01       10.94      1.93 o 
   9   4   6        0.04        0.19      1.11 o 
  10   4   6        3.69        5.37      1.65 o 
  11   4   6        0.22        0.48      1.25 o 
 -11   5   6        1.90        3.16      1.41 o 
 -10   5   6        0.20        0.61      0.95 o 
  -9   5   6        6.39        5.43      1.26 o 
  -8   5   6        1.31        0.47      0.96 o 
  -7   5   6        0.00        0.27      0.76 o 
  -6   5   6        9.53       13.28      1.38 o 
  -5   5   6       31.99       28.08      1.68 o 
  -4   5   6       53.15       45.27      1.99 o 
  -3   5   6        4.57        4.66      0.88 o 
  -2   5   6       64.21       73.13      1.90 o 
  -1   5   6      102.53      101.19      2.19 o 
   0   5   6      208.07      213.12      3.64 o 
   1   5   6       19.16       21.08      1.29 o 
   2   5   6       57.07       67.27      2.15 o 
   3   5   6      256.53      237.27      4.37 o 
   4   5   6       13.19       11.55      1.38 o 
   5   5   6        0.57        2.12      0.86 o 
   6   5   6        0.68        0.79      0.95 o 
   7   5   6        2.61        3.05      1.15 o 
   8   5   6       97.34       84.73      5.58 o 
   9   5   6       24.14       25.83      3.05 o 
  10   5   6        1.41        2.16      1.35 o 
  11   5   6        0.53        0.59      1.32 o 
 -11   6   6        0.07        2.31      1.32 o 
 -10   6   6        5.03        3.87      1.27 o 
  -9   6   6       13.75       16.06      1.97 o 
  -8   6   6       15.19       13.57      1.73 o 
  -7   6   6        0.29        0.68      0.88 o 
  -6   6   6        4.63        6.38      1.13 o 
  -5   6   6        0.21        0.32      0.74 o 
  -4   6   6        0.97        1.42      0.77 o 
  -3   6   6       48.93       48.35      1.97 o 
  -2   6   6       31.32       30.09      1.83 o 
  -1   6   6      247.76      240.43      4.34 o 
   0   6   6      121.09      114.96      2.88 o 
   1   6   6      467.50      460.21      8.10 o 
   2   6   6      399.96      360.13     15.53 o 
   3   6   6      100.03       92.50      3.00 o 
   4   6   6        9.73       10.57      1.55 o 
   5   6   6      121.94      104.41      3.24 o 
   6   6   6        7.44        8.66      1.51 o 
   7   6   6       35.70       32.87      2.33 o 
   8   6   6       36.14       35.07      2.46 o 
   9   6   6        6.01        8.52      1.92 o 
  10   6   6        1.77        2.45      1.57 o 
 -10   7   6       11.64       18.85      2.44 o 
  -9   7   6        0.11        0.80      1.04 o 
  -8   7   6        4.51        4.80      1.34 o 
  -7   7   6       11.55       10.50      1.65 o 
  -6   7   6        9.70       10.93      1.57 o 
  -5   7   6        0.11        1.13      0.83 o 
  -4   7   6        2.31        0.80      0.79 o 
  -3   7   6       24.06       22.14      1.74 o 
  -2   7   6        8.22        8.68      1.40 o 
  -1   7   6      104.91      104.98      3.32 o 
   0   7   6      241.93      235.00      4.77 o 
   1   7   6      170.57      170.85      4.60 o 
   2   7   6       45.05       46.19      2.07 o 
   3   7   6       79.51       71.38      2.83 o 
   4   7   6        0.47        0.87      0.95 o 
   5   7   6        0.06        0.05      0.86 o 
   6   7   6        2.16        3.96      1.34 o 
   7   7   6        0.00        1.48      1.13 o 
   8   7   6        0.15        0.64      1.12 o 
   9   7   6        2.17        4.62      1.66 o 
  -8   8   6        6.06        6.53      1.49 o 
  -7   8   6       95.30      100.53      3.73 o 
  -6   8   6       94.62       88.41      3.45 o 
  -5   8   6        0.47        1.22      1.15 o 
  -4   8   6      114.19      109.53      3.66 o 
  -3   8   6        0.00        0.63      0.90 o 
  -2   8   6        0.02       -0.27      0.87 o 
  -1   8   6      174.58      162.40      4.28 o 
   0   8   6        5.05        4.89      1.14 o 
   1   8   6        0.14       -0.17      0.80 o 
   2   8   6        0.43        0.10      0.86 o 
   3   8   6        7.62        7.53      1.40 o 
   4   8   6        4.14        2.66      1.12 o 
   5   8   6        9.05       10.73      1.85 o 
   6   8   6        4.60        5.38      1.47 o 
   7   8   6        4.62        5.06      1.55 o 
   8   8   6        6.54        8.18      1.78 o 
  -7   9   6        4.26        6.10      1.73 o 
  -6   9   6       18.33       22.59      2.45 o 
  -5   9   6        2.07        1.19      1.31 o 
  -4   9   6        0.73        0.31      1.15 o 
  -3   9   6       39.91       43.07      2.53 o 
  -2   9   6       22.66       28.30      2.09 o 
  -1   9   6       49.98       55.54      2.82 o 
   0   9   6       72.43       71.46      3.10 o 
   1   9   6        0.31        0.98      1.05 o 
   2   9   6       74.23       77.18      3.22 o 
   3   9   6        1.89        2.84      1.29 o 
   4   9   6       18.99       22.07      1.99 o 
   5   9   6       11.87       10.63      1.93 o 
   6   9   6        1.30        1.74      1.31 o 
  -4  10   6       38.70       48.91      3.18 o 
  -3  10   6        2.52        1.16      1.32 o 
  -2  10   6        1.16        0.81      1.16 o 
  -1  10   6        6.80        7.48      1.56 o 
   0  10   6       15.01       22.22      2.34 o 
   1  10   6       25.24       24.74      2.32 o 
   2  10   6       30.29       33.28      2.68 o 
   3  10   6       16.22       13.97      1.89 o 
 -12   1   7        4.96        5.01      1.52 o 
 -11   1   7        1.61        2.18      1.06 o 
 -10   1   7       25.56       27.52      1.92 o 
  -9   1   7       21.16       24.51      1.82 o 
  -8   1   7      168.63      160.31      3.98 o 
  -7   1   7       16.90       17.05      1.34 o 
  -6   1   7      241.59      230.52      3.82 o 
  -5   1   7        2.89        2.69      0.75 o 
  -4   1   7       49.50       55.17      1.46 o 
  -3   1   7        7.27       10.70      0.78 o 
  -2   1   7      147.11      161.14      2.72 o 
  -1   1   7      332.65      338.13      6.70 o 
   0   1   7       51.17       52.59      1.66 o 
   1   1   7       17.66       18.61      0.98 o 
   2   1   7        4.91        6.21      0.75 o 
   3   1   7       77.42       69.39      1.81 o 
   4   1   7       66.24       62.78      1.72 o 
   5   1   7      514.86      522.87      8.46 o 
   6   1   7      135.95      143.91      4.50 o 
   7   1   7        6.45        5.09      1.03 o 
   8   1   7      103.00       95.53      3.83 o 
   9   1   7       32.81       34.03      2.62 o 
  10   1   7       81.02       89.54      5.65 o 
  11   1   7       90.33       90.91      6.67 o 
 -12   2   7        5.59        8.82      1.97 o 
 -11   2   7        0.06       -0.21      0.95 o 
 -10   2   7        4.48        4.41      1.19 o 
  -9   2   7       23.37       18.49      1.83 o 
  -8   2   7       14.85       11.19      1.32 o 
  -7   2   7       45.54       42.10      1.90 o 
  -6   2   7      278.86      288.03      5.84 o 
  -5   2   7        0.84        1.73      0.68 o 
  -4   2   7       13.39       12.67      1.03 o 
  -3   2   7       13.88       14.10      1.03 o 
  -2   2   7       29.10       26.20      1.24 o 
  -1   2   7      100.12       92.20      1.97 o 
   0   2   7      342.58      329.82      5.28 o 
   1   2   7       43.05       38.25      1.33 o 
   2   2   7       12.12       11.16      0.85 o 
   3   2   7       45.28       44.04      1.54 o 
   4   2   7      116.60      122.95      2.57 o 
   5   2   7        8.57        7.91      0.94 o 
   6   2   7      164.57      167.94      4.94 o 
   7   2   7        3.97        7.06      1.51 o 
   8   2   7       13.51       12.30      1.89 o 
   9   2   7       38.05       40.62      3.24 o 
  10   2   7        1.80        3.43      1.41 o 
  11   2   7       69.62       78.07      7.78 o 
 -12   3   7        0.20        0.35      1.36 o 
 -11   3   7        5.39        6.65      1.59 o 
 -10   3   7        0.48        0.59      0.89 o 
  -9   3   7       27.69       26.58      1.71 o 
  -8   3   7      115.69      124.12      3.60 o 
  -7   3   7      234.10      243.34      4.35 o 
  -6   3   7       40.43       35.80      1.75 o 
  -5   3   7      172.90      160.99      3.35 o 
  -4   3   7        9.36       12.62      1.17 o 
  -3   3   7      199.99      192.90      3.53 o 
  -2   3   7        0.96        0.54      0.46 o 
  -1   3   7       37.31       34.63      1.28 o 
   0   3   7       53.79       46.21      1.45 o 
   1   3   7       62.70       62.63      1.63 o 
   2   3   7       14.72       12.92      1.07 o 
   3   3   7      117.40      122.98      3.01 o 
   4   3   7       84.78       82.31      2.34 o 
   5   3   7      179.01      173.56      3.27 o 
   6   3   7       32.85       30.43      1.96 o 
   7   3   7       94.21       78.70      3.55 o 
   8   3   7        7.24        9.77      1.88 o 
   9   3   7        1.25        1.68      1.24 o 
  10   3   7        5.34        4.24      1.55 o 
  11   3   7        0.71        2.47      1.50 o 
 -11   4   7        6.71       12.08      2.21 o 
 -10   4   7        0.10        0.30      0.96 o 
  -9   4   7       22.35       22.16      1.63 o 
  -8   4   7       32.53       35.83      1.89 o 
  -7   4   7       12.41       12.80      1.32 o 
  -6   4   7       86.18       80.55      2.58 o 
  -5   4   7       24.44       23.89      1.47 o 
  -4   4   7        4.16        6.36      0.95 o 
  -3   4   7      280.50      280.04      4.41 o 
  -2   4   7       28.05       26.83      1.41 o 
  -1   4   7       48.10       49.69      1.56 o 
   0   4   7       14.07       17.18      1.18 o 
   1   4   7        4.17        3.66      0.79 o 
   2   4   7       95.32       85.85      2.39 o 
   3   4   7      270.78      283.11      5.44 o 
   4   4   7      143.65      140.09      3.05 o 
   5   4   7        7.71        9.72      1.27 o 
   6   4   7       58.53       45.74      2.43 o 
   7   4   7      118.14      122.24      5.77 o 
   8   4   7        9.25       14.49      2.16 o 
   9   4   7        1.77        3.66      1.52 o 
  10   4   7        2.68        3.19      1.42 o 
  11   4   7       10.47       10.66      2.49 o 
 -11   5   7       12.81       16.88      2.18 o 
 -10   5   7       55.07       61.71      3.29 o 
  -9   5   7        6.33        6.56      1.38 o 
  -8   5   7        0.54        0.76      0.88 o 
  -7   5   7       17.11       14.67      1.43 o 
  -6   5   7       32.10       27.85      1.69 o 
  -5   5   7      240.33      233.48      4.60 o 
  -4   5   7       54.40       48.72      2.46 o 
  -3   5   7       29.20       27.92      1.56 o 
  -2   5   7       55.57       58.19      2.06 o 
  -1   5   7      118.05      119.73      2.83 o 
   0   5   7      309.53      304.29      4.50 o 
   1   5   7      276.98      291.56      4.48 o 
   2   5   7      152.74      146.06      5.62 o 
   3   5   7      647.44      641.55     14.56 o 
   4   5   7      530.27      498.31      9.81 o 
   5   5   7        8.05       10.85      1.40 o 
   6   5   7      220.41      222.26      7.14 o 
   7   5   7       25.07       21.42      1.93 o 
   8   5   7        0.64        0.88      1.22 o 
   9   5   7       10.85       15.25      2.32 o 
  10   5   7        2.88        3.33      1.50 o 
 -10   6   7        1.31        3.41      1.33 o 
  -9   6   7       15.68       18.73      1.91 o 
  -8   6   7        3.47        3.07      1.16 o 
  -7   6   7        5.03        4.32      1.08 o 
  -6   6   7        0.20        1.13      0.78 o 
  -5   6   7       15.40       11.89      1.38 o 
  -4   6   7      182.20      170.81      3.77 o 
  -3   6   7        7.67        8.93      1.39 o 
  -2   6   7      195.50      177.69      4.22 o 
  -1   6   7       11.14       12.42      1.54 o 
   0   6   7      134.73      117.67      3.63 o 
   1   6   7      440.10      444.07      9.80 o 
   2   6   7      473.47      460.07      9.39 o 
   3   6   7        5.77        5.58      1.28 o 
   4   6   7       20.51       13.86      1.60 o 
   5   6   7       15.37       17.30      1.91 o 
   6   6   7        3.39        5.21      1.34 o 
   7   6   7        1.20        2.41      1.22 o 
   8   6   7       29.04       28.75      2.72 o 
   9   6   7       52.94       48.11      3.48 o 
  -9   7   7        0.45        1.35      1.14 o 
  -8   7   7        1.02        4.16      1.27 o 
  -7   7   7        9.06        8.00      1.53 o 
  -6   7   7       10.54       10.34      1.43 o 
  -5   7   7       23.85       20.99      1.84 o 
  -4   7   7       56.63       53.68      2.61 o 
  -3   7   7       90.30       84.71      3.17 o 
  -2   7   7        6.73        6.47      1.31 o 
  -1   7   7       56.81       54.59      2.53 o 
   0   7   7        2.55        2.72      1.02 o 
   1   7   7        4.23        6.07      1.14 o 
   2   7   7       32.67       35.02      2.08 o 
   3   7   7        3.54        1.95      1.05 o 
   4   7   7        2.79        2.93      1.22 o 
   5   7   7       17.57       14.18      1.96 o 
   6   7   7       12.58       17.03      2.10 o 
   7   7   7        2.16        3.80      1.42 o 
   8   7   7        8.90        7.70      2.03 o 
  -8   8   7        7.07        7.85      1.68 o 
  -7   8   7       11.97       15.59      2.28 o 
  -6   8   7        1.13        1.94      1.27 o 
  -5   8   7        3.63        4.42      1.29 o 
  -4   8   7       34.54       37.91      2.39 o 
  -3   8   7        0.01       -0.40      0.94 o 
  -2   8   7       35.99       31.29      2.16 o 
  -1   8   7       25.59       27.05      2.04 o 
   0   8   7        4.97        6.00      1.32 o 
   1   8   7        0.06       -0.14      1.04 o 
   2   8   7        0.72        1.83      1.05 o 
   3   8   7        4.08        3.60      1.20 o 
   4   8   7       18.04       18.32      1.89 o 
   5   8   7        1.41        4.19      1.43 o 
   6   8   7        4.69        3.42      1.42 o 
   7   8   7        0.47        0.74      1.29 o 
  -6   9   7       60.68       66.34      3.68 o 
  -5   9   7       18.74       20.49      2.48 o 
  -4   9   7        0.32        0.28      1.01 o 
  -3   9   7        2.81        4.54      1.37 o 
  -2   9   7        3.59        4.55      1.32 o 
  -1   9   7        0.60        0.69      1.05 o 
   0   9   7       26.69       26.22      2.39 o 
   1   9   7       31.13       34.64      2.62 o 
   2   9   7       31.17       38.75      2.72 o 
   3   9   7        1.45        0.99      1.28 o 
   4   9   7        0.00        0.95      1.06 o 
   5   9   7        4.89        4.10      1.51 o 
  -2  10   7        0.54       -0.37      1.22 o 
  -1  10   7        1.52        2.57      1.45 o 
   0  10   7        1.67        0.94      1.34 o 
   1  10   7       39.73       39.24      2.95 o 
 -12   0   8        2.66        3.42      1.80 o 
 -11   0   8       53.37       64.90      4.20 o 
 -10   0   8        0.00        0.12      1.37 o 
  -9   0   8       27.70       30.51      2.93 o 
  -8   0   8      378.07      365.20      8.78 o 
  -7   0   8      274.28      249.50      8.92 o 
  -6   0   8        5.73        5.62      1.65 o 
  -5   0   8        4.57        5.77      1.50 o 
  -4   0   8      239.87      242.40     10.67 o 
  -3   0   8       10.56        9.45      1.19 o 
  -2   0   8      522.73      552.94     10.80 o 
  -1   0   8      828.14      883.43     27.12 o 
   0   0   8       18.75       17.50      1.49 o 
   1   0   8      145.95      156.22      7.75 o 
   2   0   8       77.91       62.57      2.91 o 
   3   0   8       56.07       54.35      2.65 o 
   4   0   8        1.72        6.72      1.48 o 
   5   0   8      420.99      407.90     13.19 o 
   6   0   8        6.28        8.66      1.74 o 
   7   0   8      124.51      125.01      4.70 o 
   8   0   8        3.55        6.47      2.18 o 
   9   0   8      142.45      143.52     10.66 o 
  10   0   8        6.62        5.99      3.65 o 
  11   0   8        5.71        3.86      3.45 o 
 -12   1   8       27.90       33.96      2.62 o 
 -11   1   8       10.33       10.45      1.63 o 
 -10   1   8       73.43       77.56      3.13 o 
  -9   1   8        3.11        4.60      1.21 o 
  -8   1   8      277.83      280.37      5.46 o 
  -7   1   8       33.91       32.21      2.01 o 
  -6   1   8        0.02        0.03      0.76 o 
  -5   1   8       57.16       57.22      2.02 o 
  -4   1   8        9.53       11.07      1.10 o 
  -3   1   8       26.65       28.49      1.20 o 
  -2   1   8       34.09       37.03      1.37 o 
  -1   1   8       42.17       47.56      1.70 o 
   0   1   8      122.60      105.75      2.26 o 
   1   1   8      169.71      182.85      2.96 o 
   2   1   8       57.13       46.67      1.59 o 
   3   1   8        3.63        2.83      0.70 o 
   4   1   8       41.33       46.58      1.61 o 
   5   1   8       14.90       14.19      1.06 o 
   6   1   8       58.65       63.06      2.65 o 
   7   1   8       24.89       26.82      1.90 o 
   8   1   8      165.20      162.80      5.38 o 
   9   1   8       50.22       54.97      3.17 o 
  10   1   8      173.34      192.81     11.02 o 
  11   1   8        6.17        5.31      2.36 o 
 -12   2   8        7.14        7.97      1.98 o 
 -11   2   8       24.49       29.35      2.17 o 
 -10   2   8        0.00        0.76      0.94 o 
  -9   2   8       27.70       24.43      1.87 o 
  -8   2   8       25.82       25.57      1.87 o 
  -7   2   8        1.25        0.51      0.79 o 
  -6   2   8      131.30      131.97      4.10 o 
  -5   2   8        9.61        7.77      1.10 o 
  -4   2   8        9.87        7.60      1.03 o 
  -3   2   8       41.84       45.72      1.79 o 
  -2   2   8       23.23       21.99      1.10 o 
  -1   2   8        0.06        0.62      0.47 o 
   0   2   8       86.13       85.54      2.06 o 
   1   2   8        0.87        1.62      0.59 o 
   2   2   8        0.09        1.92      0.61 o 
   3   2   8       70.21       73.71      2.23 o 
   4   2   8        1.56        2.99      0.83 o 
   5   2   8        0.12        1.29      0.72 o 
   6   2   8       55.11       48.36      2.12 o 
   7   2   8      115.18      113.16      4.23 o 
   8   2   8        5.46        7.45      1.89 o 
   9   2   8       52.59       53.43      3.24 o 
  10   2   8       55.05       55.13      3.78 o 
  11   2   8       47.22       54.08      4.22 o 
 -11   3   8        0.01        0.61      1.15 o 
 -10   3   8       41.47       43.17      2.47 o 
  -9   3   8        2.87        3.22      1.07 o 
  -8   3   8        5.21        6.27      1.13 o 
  -7   3   8        0.37       -0.09      0.75 o 
  -6   3   8       55.10       47.20      2.05 o 
  -5   3   8       49.98       44.60      1.94 o 
  -4   3   8        6.91        6.13      1.01 o 
  -3   3   8        1.62        2.11      0.71 o 
  -2   3   8      116.10      112.44      2.73 o 
  -1   3   8        0.58        0.77      0.53 o 
   0   3   8       81.79       79.80      2.00 o 
   1   3   8        2.48        5.07      0.88 o 
   2   3   8       36.77       33.26      1.60 o 
   3   3   8       31.36       34.78      1.68 o 
   4   3   8      134.42      124.16      4.13 o 
   5   3   8       29.95       38.55      1.75 o 
   6   3   8       24.35       19.12      1.72 o 
   7   3   8       17.47       20.50      2.12 o 
   8   3   8       47.53       52.77      3.21 o 
   9   3   8       13.26       16.85      2.27 o 
  10   3   8        3.76        5.33      1.66 o 
 -11   4   8        8.14       10.40      1.93 o 
 -10   4   8        0.00        1.24      1.12 o 
  -9   4   8        5.83        5.07      1.16 o 
  -8   4   8       12.01       12.39      1.47 o 
  -7   4   8        0.65        1.73      0.87 o 
  -6   4   8        0.29        0.99      0.74 o 
  -5   4   8       72.13       71.30      2.47 o 
  -4   4   8      110.20       96.56      2.90 o 
  -3   4   8       86.88       83.23      4.20 o 
  -2   4   8        3.44        1.81      0.74 o 
  -1   4   8       63.70       51.36      2.23 o 
   0   4   8       23.24       20.76      1.36 o 
   1   4   8       53.29       56.42      2.07 o 
   2   4   8      327.92      328.71      9.79 o 
   3   4   8      146.65      151.04      3.35 o 
   4   4   8       75.82       72.67      2.40 o 
   5   4   8      150.32      150.56      4.28 o 
   6   4   8        3.93        3.17      1.19 o 
   7   4   8        1.50        3.02      1.33 o 
   8   4   8       64.28       64.52      3.63 o 
   9   4   8        0.61        1.79      1.39 o 
  10   4   8        3.24        3.86      1.55 o 
 -10   5   8       13.78       14.29      1.92 o 
  -9   5   8        0.49       -0.03      0.97 o 
  -8   5   8        0.00        0.72      0.85 o 
  -7   5   8       17.53       15.16      1.61 o 
  -6   5   8       15.25       15.60      1.55 o 
  -5   5   8        3.34        2.38      0.86 o 
  -4   5   8       19.73       18.04      1.47 o 
  -3   5   8      241.36      232.75      8.42 o 
  -2   5   8       17.75       15.06      1.52 o 
  -1   5   8       66.17       59.87      2.53 o 
   0   5   8      247.61      233.87      8.95 o 
   1   5   8      197.26      183.75      3.76 o 
   2   5   8       40.11       38.38      1.90 o 
   3   5   8        0.34        1.31      0.84 o 
   4   5   8        0.07       -0.77      0.77 o 
   5   5   8        1.43        1.93      1.08 o 
   6   5   8        4.40        3.85      1.29 o 
   7   5   8       17.38       18.02      2.31 o 
   8   5   8        8.08       11.56      2.15 o 
   9   5   8       14.65       17.88      2.43 o 
  -9   6   8       25.13       29.51      2.50 o 
  -8   6   8        3.18        4.32      1.28 o 
  -7   6   8        1.86        2.00      0.98 o 
  -6   6   8        8.72        8.69      1.33 o 
  -5   6   8        0.06       -0.50      0.75 o 
  -4   6   8        8.37       11.15      1.58 o 
  -3   6   8       15.45       16.58      1.67 o 
  -2   6   8      224.26      214.20      4.82 o 
  -1   6   8       11.87       12.48      1.51 o 
   0   6   8      310.29      316.86      7.29 o 
   1   6   8       16.45       17.98      1.49 o 
   2   6   8      178.01      173.57      4.62 o 
   3   6   8        0.59        1.18      1.02 o 
   4   6   8       24.83       26.42      2.17 o 
   5   6   8       27.28       25.45      2.17 o 
   6   6   8       13.45       13.65      1.95 o 
   7   6   8        2.11        1.13      1.22 o 
   8   6   8        4.93        4.81      1.73 o 
  -8   7   8        0.04        0.40      1.07 o 
  -7   7   8        1.87        1.96      1.28 o 
  -6   7   8        0.03        1.02      0.98 o 
  -5   7   8       41.54       36.50      2.33 o 
  -4   7   8        3.35        2.98      1.16 o 
  -3   7   8       34.74       34.55      2.26 o 
  -2   7   8        6.26        7.31      1.42 o 
  -1   7   8       91.03       85.08      3.23 o 
   0   7   8        0.35        0.75      0.93 o 
   1   7   8      119.72      129.26      3.88 o 
   2   7   8      133.39      133.28      3.95 o 
   3   7   8      129.00      117.28      3.78 o 
   4   7   8        1.04        2.47      1.10 o 
   5   7   8        5.91        6.70      1.57 o 
   6   7   8       18.70       15.98      2.19 o 
   7   7   8        5.47        7.22      1.72 o 
  -7   8   8        0.03        0.91      1.71 o 
  -6   8   8        1.28        0.88      1.24 o 
  -5   8   8       13.59       16.29      1.99 o 
  -4   8   8        9.22        9.07      1.57 o 
  -3   8   8        4.89        6.80      1.42 o 
  -2   8   8       65.33       59.57      2.90 o 
  -1   8   8       13.42       12.60      1.74 o 
   0   8   8       69.20       76.93      3.46 o 
   1   8   8        0.00        0.04      1.06 o 
   2   8   8       33.55       32.47      2.75 o 
   3   8   8        0.43        1.37      1.06 o 
   4   8   8       15.37       17.52      2.14 o 
   5   8   8        1.90        1.67      1.33 o 
   6   8   8       23.35       26.54      2.99 o 
  -4   9   8        4.21        6.98      1.59 o 
  -3   9   8        5.41        4.48      1.37 o 
  -2   9   8        0.18        1.13      1.13 o 
  -1   9   8       73.03       73.03      3.35 o 
   0   9   8        0.02       -0.54      1.19 o 
   1   9   8       48.16       47.50      3.10 o 
   2   9   8        7.16       12.71      2.09 o 
   3   9   8       72.69       85.41      4.02 o 
 -11   1   9       23.72       32.33      2.33 o 
 -10   1   9        0.03       -0.18      0.98 o 
  -9   1   9        3.46        3.87      1.20 o 
  -8   1   9       66.52       68.13      2.92 o 
  -7   1   9        7.81        6.68      1.40 o 
  -6   1   9      354.58      340.38      5.92 o 
  -5   1   9      196.67      195.18      4.37 o 
  -4   1   9        8.18        7.63      1.06 o 
  -3   1   9       13.21       13.37      1.22 o 
  -2   1   9       65.59       65.76      2.16 o 
  -1   1   9       99.90      100.64      2.70 o 
   0   1   9       59.21       64.98      1.92 o 
   1   1   9      101.41      105.60      2.44 o 
   2   1   9       96.39       87.46      2.25 o 
   3   1   9       66.01       57.57      1.89 o 
   4   1   9       19.25       19.17      1.35 o 
   5   1   9        2.67        2.21      0.78 o 
   6   1   9        0.75        1.65      0.97 o 
   7   1   9       23.93       24.72      1.97 o 
   8   1   9       11.71       14.84      2.04 o 
   9   1   9        5.24        8.96      2.16 o 
  10   1   9        1.81        4.35      2.40 o 
 -11   2   9        3.60        5.65      1.45 o 
 -10   2   9        3.21        2.61      1.22 o 
  -9   2   9        5.14        5.50      1.31 o 
  -8   2   9        5.40        3.27      1.11 o 
  -7   2   9        1.71        1.82      0.98 o 
  -6   2   9       37.61       34.76      2.08 o 
  -5   2   9      178.93      171.01      4.02 o 
  -4   2   9       48.60       49.43      2.26 o 
  -3   2   9        6.11        5.35      0.96 o 
  -2   2   9       90.08       85.57      2.50 o 
  -1   2   9       15.93       17.20      1.12 o 
   0   2   9       42.59       42.42      1.78 o 
   1   2   9      399.70      398.67      5.77 o 
   2   2   9        1.52        1.01      0.71 o 
   3   2   9       40.00       34.94      1.72 o 
   4   2   9      192.56      184.44      3.67 o 
   5   2   9        3.52        3.96      1.15 o 
   6   2   9      119.59      117.36      3.78 o 
   7   2   9       21.72       29.68      2.44 o 
   8   2   9        1.11        1.01      1.17 o 
   9   2   9        0.02        1.52      1.29 o 
  10   2   9        4.55        5.71      1.75 o 
 -11   3   9        1.07        0.65      1.25 o 
 -10   3   9        2.14        2.08      1.13 o 
  -9   3   9        0.44        0.31      0.98 o 
  -8   3   9       30.31       32.37      2.15 o 
  -7   3   9       37.84       38.38      2.46 o 
  -6   3   9       89.41       90.26      2.87 o 
  -5   3   9       30.56       27.82      1.68 o 
  -4   3   9      142.30      142.65      3.52 o 
  -3   3   9       12.12       14.55      1.29 o 
  -2   3   9       80.35       75.41      2.81 o 
  -1   3   9       10.50       11.67      1.20 o 
   0   3   9       92.80       88.54      3.50 o 
   1   3   9       40.71       33.69      1.70 o 
   2   3   9       10.75       11.36      1.27 o 
   3   3   9      119.14      113.96      3.25 o 
   4   3   9       40.67       39.14      1.86 o 
   5   3   9       91.59       94.06      3.30 o 
   6   3   9       70.10       70.60      3.08 o 
   7   3   9      118.45      108.42      4.47 o 
   8   3   9        0.61        2.48      1.39 o 
   9   3   9        0.69        1.04      1.33 o 
 -10   4   9        3.88        4.26      1.39 o 
  -9   4   9        0.22        0.06      0.99 o 
  -8   4   9       21.14       22.99      1.89 o 
  -7   4   9        0.77        0.61      0.87 o 
  -6   4   9        7.32        7.50      1.23 o 
  -5   4   9       31.64       29.29      1.77 o 
  -4   4   9       13.20       13.93      1.37 o 
  -3   4   9      129.32      115.40      3.09 o 
  -2   4   9        0.54        1.03      0.80 o 
  -1   4   9       14.46       14.47      1.49 o 
   0   4   9      150.07      156.39      3.92 o 
   1   4   9        0.56       -0.70      0.70 o 
   2   4   9      782.97      829.52     16.69 o 
   3   4   9      136.21      130.46      3.28 o 
   4   4   9      108.11      106.12      2.99 o 
   5   4   9       16.56       18.12      1.79 o 
   6   4   9       21.46       23.10      2.03 o 
   7   4   9        1.20        1.55      1.20 o 
   8   4   9        0.84        0.97      1.25 o 
   9   4   9       38.29       39.02      3.11 o 
  -9   5   9       17.87       23.17      2.31 o 
  -8   5   9       18.18       19.09      1.76 o 
  -7   5   9        4.14        6.68      1.27 o 
  -6   5   9        5.48        3.01      1.04 o 
  -5   5   9        0.45       -0.11      0.75 o 
  -4   5   9      141.85      122.31      3.75 o 
  -3   5   9        8.58        6.03      1.28 o 
  -2   5   9       34.27       29.41      1.96 o 
  -1   5   9       76.39       72.20      2.87 o 
   0   5   9        0.16        0.17      0.82 o 
   1   5   9       25.46       23.05      1.81 o 
   2   5   9      209.05      204.54      4.41 o 
   3   5   9        7.34        6.35      1.19 o 
   4   5   9        2.82        5.15      1.20 o 
   5   5   9       74.21       72.74      3.33 o 
   6   5   9        3.67        2.75      1.22 o 
   7   5   9       78.31       82.87      4.24 o 
   8   5   9       24.29       27.47      2.71 o 
  -8   6   9        5.35        5.78      1.41 o 
  -7   6   9       19.45       19.43      1.81 o 
  -6   6   9        1.33        1.26      1.03 o 
  -5   6   9        5.36        6.25      1.42 o 
  -4   6   9        1.28        1.38      1.03 o 
  -3   6   9        5.05        6.23      1.33 o 
  -2   6   9        0.64        0.18      0.84 o 
  -1   6   9       52.88       53.83      2.78 o 
   0   6   9       28.30       32.57      2.08 o 
   1   6   9       82.96       78.20      3.69 o 
   2   6   9       82.66       92.60      3.28 o 
   3   6   9        0.00       -0.15      0.91 o 
   4   6   9      367.42      360.69     10.04 o 
   5   6   9       18.00       16.65      1.99 o 
   6   6   9       30.05       38.26      2.65 o 
   7   6   9        0.29        2.00      1.43 o 
  -7   7   9        2.83        2.34      1.44 o 
  -6   7   9        6.24        5.86      1.48 o 
  -5   7   9        5.52        4.29      1.31 o 
  -4   7   9       14.72       16.86      1.90 o 
  -3   7   9        3.26        4.11      1.26 o 
  -2   7   9        9.40       10.20      1.65 o 
  -1   7   9        0.26        0.27      0.94 o 
   0   7   9        1.79        2.15      1.09 o 
   1   7   9        2.62        2.29      1.09 o 
   2   7   9       39.32       38.16      2.62 o 
   3   7   9        0.14        0.42      1.02 o 
   4   7   9       91.31       91.36      3.97 o 
   5   7   9      165.61      167.24      5.35 o 
   6   7   9        0.26        0.14      1.24 o 
  -5   8   9        6.18        9.19      1.73 o 
  -4   8   9        0.06       -0.04      1.11 o 
  -3   8   9        0.00        0.36      1.02 o 
  -2   8   9       23.59       28.35      2.21 o 
  -1   8   9        0.48        0.58      1.09 o 
   0   8   9        1.67        1.75      1.15 o 
   1   8   9        3.93        6.91      1.66 o 
   2   8   9       17.50       22.00      2.20 o 
   3   8   9        3.01        3.45      1.48 o 
   4   8   9        4.25        2.14      1.85 o 
 -10   0  10        2.46        2.11      1.68 o 
  -9   0  10       30.83       31.63      3.20 o 
  -8   0  10       23.17       22.69      2.81 o 
  -7   0  10      305.62      303.26      9.48 o 
  -6   0  10      147.39      150.19      5.98 o 
  -5   0  10       23.46       24.25      2.59 o 
  -4   0  10      174.57      159.22      6.99 o 
  -3   0  10      265.14      251.85     11.67 o 
  -2   0  10      111.49      123.24      4.91 o 
  -1   0  10       91.11       78.99      3.76 o 
   0   0  10       23.78       24.51      1.94 o 
   1   0  10      435.92      397.61     12.17 o 
   2   0  10        0.88        0.56      0.95 o 
   3   0  10       14.49       17.03      1.74 o 
   4   0  10       50.09       49.52      3.00 o 
   5   0  10      145.98      137.86      5.12 o 
   6   0  10        7.18        9.22      2.44 o 
   7   0  10       80.06       84.12     11.47 o 
   8   0  10       35.17       37.84      4.02 o 
   9   0  10        4.17        7.61      4.06 o 
 -10   1  10       15.91       16.82      1.95 o 
  -9   1  10       20.09       24.35      2.08 o 
  -8   1  10       19.85       20.12      1.88 o 
  -7   1  10       45.51       43.50      2.46 o 
  -6   1  10      144.27      146.76      4.16 o 
  -5   1  10        1.65        2.28      1.18 o 
  -4   1  10      137.58      137.96      3.81 o 
  -3   1  10       94.63       84.62      2.62 o 
  -2   1  10      204.77      181.02      4.94 o 
  -1   1  10      108.33       95.71      2.45 o 
   0   1  10       15.15       13.00      1.15 o 
   1   1  10        0.07        0.72      0.61 o 
   2   1  10       68.25       61.02      2.02 o 
   3   1  10       31.73       29.37      1.66 o 
   4   1  10        1.40        3.46      0.91 o 
   5   1  10       12.63       16.39      1.58 o 
   6   1  10      135.08      134.26      4.75 o 
   7   1  10        6.04        8.85      2.07 o 
   8   1  10       58.94       62.92      5.00 o 
   9   1  10        6.13        7.98      2.94 o 
 -10   2  10        0.02        0.73      1.06 o 
  -9   2  10       12.21       14.68      1.92 o 
  -8   2  10       21.00       23.86      2.04 o 
  -7   2  10        2.64        1.97      1.05 o 
  -6   2  10        1.99        2.33      1.20 o 
  -5   2  10      103.26       99.62      3.38 o 
  -4   2  10        0.53        0.43      0.76 o 
  -3   2  10       58.37       58.87      2.40 o 
  -2   2  10       21.56       20.35      1.45 o 
  -1   2  10      415.16      406.68      9.52 o 
   0   2  10       15.33       15.21      1.33 o 
   1   2  10      201.60      199.39      3.92 o 
   2   2  10        9.67        9.00      1.22 o 
   3   2  10        1.14        3.49      0.96 o 
   4   2  10        1.05        1.58      0.83 o 
   5   2  10        2.89        5.86      1.26 o 
   6   2  10        4.77        5.47      1.39 o 
   7   2  10       73.83       75.76      3.85 o 
   8   2  10        0.88        2.33      1.39 o 
   9   2  10       48.10       54.27      4.15 o 
 -10   3  10        3.86        5.72      1.43 o 
  -9   3  10        5.41        8.27      1.52 o 
  -8   3  10        2.65        3.49      1.18 o 
  -7   3  10        9.70       10.85      1.80 o 
  -6   3  10        0.23        0.63      0.89 o 
  -5   3  10        1.95        1.25      0.82 o 
  -4   3  10       35.37       33.49      1.85 o 
  -3   3  10        0.88        0.77      0.75 o 
  -2   3  10       12.36       11.24      1.46 o 
  -1   3  10        2.16        3.79      1.06 o 
   0   3  10      286.23      277.42      7.41 o 
   1   3  10        1.84        2.21      0.87 o 
   2   3  10       27.23       30.50      1.76 o 
   3   3  10       35.36       37.95      2.10 o 
   4   3  10       23.42       30.07      1.91 o 
   5   3  10       37.07       36.86      2.14 o 
   6   3  10        4.34        4.13      1.41 o 
   7   3  10        2.73        4.66      1.55 o 
   8   3  10        6.15        6.14      1.77 o 
  -9   4  10        7.16       10.14      1.76 o 
  -8   4  10       20.35       23.52      2.05 o 
  -7   4  10        0.03       -0.84      0.92 o 
  -6   4  10       16.23       19.55      1.66 o 
  -5   4  10       21.78       19.72      1.62 o 
  -4   4  10        0.85        1.78      0.96 o 
  -3   4  10        5.14        7.02      1.34 o 
  -2   4  10       39.11       39.37      2.22 o 
  -1   4  10        0.21        0.19      0.80 o 
   0   4  10       52.04       51.95      2.47 o 
   1   4  10       31.70       30.06      1.96 o 
   2   4  10      184.09      179.00      4.24 o 
   3   4  10      117.75      128.52      3.41 o 
   4   4  10       11.29        9.81      1.49 o 
   5   4  10       21.03       25.01      2.12 o 
   6   4  10        2.95        4.16      1.55 o 
   7   4  10       16.41       17.28      2.42 o 
   8   4  10        2.49        3.30      1.51 o 
  -8   5  10        2.94        2.07      1.23 o 
  -7   5  10       14.74       17.08      1.78 o 
  -6   5  10        0.01        0.04      0.95 o 
  -5   5  10       44.73       41.34      2.44 o 
  -4   5  10        0.29       -0.06      0.84 o 
  -3   5  10       72.62       67.44      2.95 o 
  -2   5  10        5.88        5.99      1.31 o 
  -1   5  10       87.38       84.82      3.24 o 
   0   5  10       35.45       36.10      2.41 o 
   1   5  10       42.79       39.06      2.30 o 
   2   5  10       43.00       39.28      2.53 o 
   3   5  10       19.29       18.15      1.78 o 
   4   5  10        1.83        3.98      1.29 o 
   5   5  10       14.92       19.08      2.14 o 
   6   5  10       11.09       12.56      1.95 o 
   7   5  10        0.49        1.55      1.39 o 
  -7   6  10        7.98       10.09      1.91 o 
  -6   6  10        0.29       -0.38      1.20 o 
  -5   6  10        0.22       -0.14      1.07 o 
  -4   6  10        3.30        3.71      1.20 o 
  -3   6  10        0.55        2.09      1.07 o 
  -2   6  10       76.92       75.97      3.22 o 
  -1   6  10        1.30        1.22      0.96 o 
   0   6  10       99.28       93.26      3.49 o 
   1   6  10        0.74        1.57      0.99 o 
   2   6  10       43.83       44.11      2.80 o 
   3   6  10        4.44        5.19      1.42 o 
   4   6  10        4.92        4.45      1.48 o 
   5   6  10        0.39        0.49      1.17 o 
   6   6  10        0.40        1.18      1.35 o 
  -6   7  10        5.38        7.72      2.88 o 
  -5   7  10       12.69       15.00      2.06 o 
  -4   7  10        0.71        0.68      1.08 o 
  -3   7  10        0.31        0.51      1.10 o 
  -2   7  10       15.43       15.07      2.16 o 
  -1   7  10       23.56       21.98      2.01 o 
   0   7  10        4.07        4.85      1.35 o 
   1   7  10        5.62        4.91      1.49 o 
   2   7  10       23.23       21.14      2.24 o 
   3   7  10       20.19       18.10      2.22 o 
   4   7  10        3.02        1.17      1.36 o 
  -3   8  10        1.60        1.98      1.86 o 
  -2   8  10        3.53        6.02      1.51 o 
  -1   8  10       27.50       31.97      2.42 o 
   0   8  10        7.48        7.91      1.79 o 
   1   8  10       15.62       16.05      2.33 o 
  -9   1  11        0.09        0.06      1.09 o 
  -8   1  11       11.74       10.19      1.68 o 
  -7   1  11       11.76       10.64      1.70 o 
  -6   1  11        0.77        0.79      1.02 o 
  -5   1  11        0.60        1.77      1.12 o 
  -4   1  11        2.22        1.86      0.98 o 
  -3   1  11       54.06       53.33      2.51 o 
  -2   1  11       20.99       21.42      1.61 o 
  -1   1  11        0.21        0.64      0.78 o 
   0   1  11       40.28       41.44      1.94 o 
   1   1  11        0.01       -0.02      0.70 o 
   2   1  11       22.53       25.60      1.65 o 
   3   1  11       69.73       68.97      2.53 o 
   4   1  11       41.48       45.42      2.13 o 
   5   1  11       36.13       35.57      2.35 o 
   6   1  11        4.55        6.55      1.64 o 
   7   1  11        1.48        3.72      1.63 o 
   8   1  11        2.13        2.77      1.81 o 
  -9   2  11        0.09       -0.11      1.11 o 
  -8   2  11        7.33        5.68      1.45 o 
  -7   2  11       32.88       35.04      2.32 o 
  -6   2  11        0.13        0.10      1.03 o 
  -5   2  11       59.71       57.22      2.78 o 
  -4   2  11        0.83        0.16      0.89 o 
  -3   2  11        1.61        2.05      0.85 o 
  -2   2  11        0.42        0.39      0.79 o 
  -1   2  11        8.36        9.46      1.42 o 
   0   2  11        0.73        0.63      0.98 o 
   1   2  11       17.95       18.20      1.65 o 
   2   2  11        5.32        5.51      1.12 o 
   3   2  11       61.63       58.72      2.39 o 
   4   2  11      296.38      300.35      5.19 o 
   5   2  11        1.74        2.33      1.12 o 
   6   2  11       19.79       21.03      2.29 o 
   7   2  11        1.20        2.68      1.70 o 
   8   2  11        6.13        5.90      2.58 o 
  -8   3  11        2.01        3.05      1.31 o 
  -7   3  11       20.56       22.47      2.02 o 
  -6   3  11        0.64        1.27      1.02 o 
  -5   3  11       49.08       46.16      2.56 o 
  -4   3  11       63.98       64.03      2.55 o 
  -3   3  11       14.09       11.10      1.53 o 
  -2   3  11       40.62       38.20      2.21 o 
  -1   3  11        0.42        1.42      0.91 o 
   0   3  11        2.10        1.31      0.99 o 
   1   3  11      326.15      339.05      6.10 o 
   2   3  11        2.32        4.41      1.11 o 
   3   3  11      168.27      165.87      3.94 o 
   4   3  11        8.66       12.15      1.74 o 
   5   3  11       30.46       33.19      2.41 o 
   6   3  11        1.76        2.06      1.43 o 
   7   3  11        0.43        0.06      1.10 o 
  -8   4  11        0.03        0.24      1.05 o 
  -7   4  11        9.41        7.01      1.50 o 
  -6   4  11        8.51        5.67      1.44 o 
  -5   4  11       25.64       21.27      2.14 o 
  -4   4  11        2.70        2.50      1.12 o 
  -3   4  11       58.45       53.83      2.69 o 
  -2   4  11        2.75        2.28      1.03 o 
  -1   4  11        2.61        4.25      1.18 o 
   0   4  11       17.49       16.55      1.71 o 
   1   4  11       22.84       23.38      1.89 o 
   2   4  11       83.42       78.14      3.13 o 
   3   4  11       14.78       18.47      1.66 o 
   4   4  11        2.21        1.95      1.14 o 
   5   4  11       70.45       69.47      3.40 o 
   6   4  11        3.14        1.90      1.55 o 
  -7   5  11        5.11        3.97      1.55 o 
  -6   5  11        8.25        7.06      1.72 o 
  -5   5  11        4.33        5.90      1.44 o 
  -4   5  11        4.38        6.84      1.45 o 
  -3   5  11        2.56        3.12      1.19 o 
  -2   5  11        3.65        4.28      1.24 o 
  -1   5  11        6.89        8.50      1.49 o 
   0   5  11        1.46        1.95      1.15 o 
   1   5  11        8.18       11.76      1.71 o 
   2   5  11        0.78        0.33      1.00 o 
   3   5  11       18.84       19.17      2.06 o 
   4   5  11        5.31        7.28      1.62 o 
   5   5  11        0.49        0.74      1.15 o 
  -5   6  11        0.32        2.10      1.33 o 
  -4   6  11        5.90        3.42      1.36 o 
  -3   6  11        7.32       10.46      1.76 o 
  -2   6  11       14.40       15.52      1.95 o 
  -1   6  11        3.09        2.59      1.21 o 
   0   6  11        6.82        6.96      1.48 o 
   1   6  11        1.20        1.88      1.10 o 
   2   6  11        1.06        2.90      1.33 o 
   3   6  11        0.02        1.41      1.25 o 
   4   6  11        0.21        0.41      1.29 o 
  -3   7  11        0.66        1.97      1.21 o 
  -2   7  11        0.22       -0.06      1.02 o 
  -1   7  11       11.05       18.08      2.14 o 
   0   7  11        0.07        0.41      1.06 o 
   1   7  11        6.61        9.12      1.88 o 
   2   7  11       16.43       17.86      5.68 o 
  -8   0  12        1.04        2.27      1.76 o 
  -7   0  12        4.91        5.90      2.14 o 
  -6   0  12        0.17        0.72      1.48 o 
  -5   0  12        1.92        0.72      1.36 o 
  -4   0  12        0.37        0.17      1.39 o 
  -3   0  12       50.07       47.78      3.62 o 
  -2   0  12       24.48       31.20      2.97 o 
  -1   0  12       79.57       69.45      4.68 o 
   0   0  12       26.16       26.75      3.60 o 
   1   0  12       69.40       65.27      3.30 o 
   2   0  12       91.19       99.92      8.31 o 
   3   0  12      129.56      128.48      5.47 o 
   4   0  12        2.55        6.07      1.99 o 
   5   0  12        4.15        6.70      2.51 o 
   6   0  12        3.18        2.11      2.05 o 
  -8   1  12        1.59        2.38      1.20 o 
  -7   1  12        5.91        7.83      1.55 o 
  -6   1  12        8.57       10.30      1.70 o 
  -5   1  12       18.22       17.85      1.87 o 
  -4   1  12        0.43        0.34      0.97 o 
  -3   1  12        3.14        4.88      1.28 o 
  -2   1  12       82.19       83.32      3.18 o 
  -1   1  12       21.34       20.15      2.05 o 
   0   1  12       60.75       55.41      2.61 o 
   1   1  12       30.29       32.92      2.13 o 
   2   1  12      138.92      145.28      3.73 o 
   3   1  12        8.14        8.94      1.37 o 
   4   1  12        0.48        0.18      1.00 o 
   5   1  12        0.47        1.49      1.55 o 
   6   1  12        7.32       10.14      2.01 o 
  -8   2  12        0.08        2.53      1.73 o 
  -7   2  12        2.80        5.42      1.44 o 
  -6   2  12        4.08        5.48      1.38 o 
  -5   2  12      122.44      129.37      4.22 o 
  -4   2  12        0.38        0.50      1.02 o 
  -3   2  12       33.60       29.47      2.36 o 
  -2   2  12       17.28       13.79      1.99 o 
  -1   2  12       47.46       44.60      2.42 o 
   0   2  12        0.69        1.46      0.99 o 
   1   2  12        0.98        1.52      0.99 o 
   2   2  12        1.35        0.89      1.04 o 
   3   2  12       40.12       50.91      2.58 o 
   4   2  12       41.77       50.43      2.60 o 
   5   2  12        0.01        0.29      1.25 o 
   6   2  12        1.11        3.59      1.79 o 
  -7   3  12        1.92        3.06      1.29 o 
  -6   3  12        0.17        0.45      1.08 o 
  -5   3  12        7.69        8.97      1.87 o 
  -4   3  12      109.31      113.32      4.44 o 
  -3   3  12        9.11        8.49      1.75 o 
  -2   3  12        3.52        3.62      1.19 o 
  -1   3  12        8.03        7.00      1.42 o 
   0   3  12       48.77       48.91      2.60 o 
   1   3  12        0.03        1.54      1.01 o 
   2   3  12       30.42       28.77      2.08 o 
   3   3  12       92.40       99.98      3.57 o 
   4   3  12       10.24       13.09      1.92 o 
   5   3  12        2.30        1.32      1.50 o 
  -6   4  12        5.10        5.58      1.66 o 
  -5   4  12        0.41        1.34      1.21 o 
  -4   4  12        4.23        2.26      1.32 o 
  -3   4  12       22.26       28.54      2.17 o 
  -2   4  12       19.30       24.38      2.01 o 
  -1   4  12        1.69        2.41      1.12 o 
   0   4  12        0.49        2.03      1.07 o 
   1   4  12        0.85        2.28      1.14 o 
   2   4  12        1.09        2.77      1.24 o 
   3   4  12        0.21        1.84      1.10 o 
   4   4  12        0.36       -0.04      1.26 o 
   5   4  12        1.61        5.09      1.68 o 
  -5   5  12       12.21       13.45      2.22 o 
  -4   5  12        5.46        7.70      1.58 o 
  -3   5  12        1.65        1.78      1.19 o 
  -2   5  12       15.13       17.68      2.11 o 
  -1   5  12        6.87       10.13      1.69 o 
   0   5  12       22.70       18.73      2.06 o 
   1   5  12        1.82        2.15      1.13 o 
   2   5  12        0.23        0.85      1.10 o 
   3   5  12        0.05       -0.13      1.16 o 
  -2   6  12        2.69        4.12      1.35 o 
  -1   6  12        0.42        1.14      1.15 o 
   0   6  12        0.49        2.05      1.18 o 
   1   6  12        1.48        2.12      1.49 o 
  -6   1  13        0.14        0.38      1.06 o 
  -5   1  13        0.01        0.17      1.08 o 
  -4   1  13        1.05        1.54      1.19 o 
  -3   1  13        4.22        3.87      1.27 o 
  -2   1  13        6.35        6.31      1.54 o 
  -1   1  13        6.48        8.62      1.65 o 
   0   1  13        1.79        1.91      1.21 o 
   1   1  13       19.63       25.99      2.04 o 
   2   1  13       10.84       13.23      1.97 o 
   3   1  13        4.10        4.67      1.33 o 
   4   1  13        8.84        9.92      1.86 o 
  -6   2  13       10.44       12.96      2.78 o 
  -5   2  13       19.07       17.10      2.36 o 
  -4   2  13        6.29        5.09      1.55 o 
  -3   2  13        3.14        3.47      1.37 o 
  -2   2  13        6.17        5.63      1.56 o 
  -1   2  13        9.46        9.43      1.86 o 
   0   2  13        1.89        2.28      1.08 o 
   1   2  13       19.87       20.26      2.08 o 
   2   2  13        5.13        4.46      1.29 o 
   3   2  13        9.05       13.30      1.84 o 
   4   2  13        0.00       -0.14      1.21 o 
  -5   3  13        8.10       15.23      2.33 o 
  -4   3  13        3.62        4.22      1.53 o 
  -3   3  13        8.46        9.12      1.81 o 
  -2   3  13        5.64        7.66      1.77 o 
  -1   3  13        0.00        0.30      0.99 o 
   0   3  13       26.24       29.27      2.20 o 
   1   3  13        0.14        1.80      1.16 o 
   2   3  13        2.97        5.96      1.41 o 
   3   3  13        9.58       10.06      1.69 o 
  -3   4  13        4.90        7.27      1.73 o 
  -2   4  13        0.00        1.32      1.14 o 
  -1   4  13        0.15        1.10      1.14 o 
   0   4  13        1.76        1.67      1.13 o 
   1   4  13       22.08       27.80      2.20 o 
   2   4  13        6.95        9.06      1.91 o 
  -3   0  14        5.19        7.88      2.27 o 
  -2   0  14        0.98        2.99      2.15 o 
  -1   0  14        0.88        0.15      2.04 o 
   0   0  14       13.03       21.88      3.93 o 
   1   0  14        0.48        1.53      2.17 o 
  -2   1  14        0.20        0.17      1.22 o 
  -1   1  14       11.92       18.54      2.30 o 
   0   1  14        1.01        3.32      1.63 o 
   1   1  14        7.15        9.50      2.15 o 
                                                 
